# Supplementary material for: Medication discrepancies across multiple care transitions: A retrospective longitudinal cohort study in Italy
Source: PLoS One. 2018 Jan 12;13(1):e0191028. doi: 10.1371/journal.pone.0191028 (PMC5766134; doi:10.1371/journal.pone.0191028)
Supplement: S1 Appendix — (XLSX) [file pone.0191028.s001.xlsx]

## Sheet: DBRICONCILIAZIONE_SET3.1_ANONIM
PATIENT_ID	Gender	Nationality	ICD09 - Admission	Categories_pathologies	Type_Admission	Hospital_Ward_Admission	Hospital_Ward_Discharge	Local_Care_Setting_Admission	TR1_RCGNZ_DRUG_CATEGORIES	TR1_RCGNZ_OMISS/ERR_ DRUG_NAME	TR1_RCGNZ_OMISS/ERR_DOSAGE	TR1_RCGNZ_OMISS/ERR_DOSE	TR1_RCGNZ_OMISS/ERR_FREQUENCY	TR1_RCGNZ_OMISS/ERR_MODE_ADMINISTRATION	TR1_RCGNZ_OMISS/ERR_DURATION_TREATMENT	TR1_RCNCLZ_DRUG_CATEGORIES	TR1_RCNCLZ_DUPLICATION	TR1_RCNCLZ_OVERLAP	TR1_RCNCLZ_INTERACTION	TR1_RCNCLZ_LACK_MODIFICATION_PHARMACY IN USE_DRUG NAME	TR1_RCNCLZ_LACK_MODIFICATION_PHARMACY IN USE_ DOSAGE	TR1_RCNCLZ_LACK_MODIFICATION_PHARMACY IN USE_DOSE	TR1_RCNCLZ_LACK_MODIFICATION_PHARMACY IN USE_ FREQUENCY	TR1_RCNCLZ_LACK_MODIFICATION_PHARMACY IN USE_MOD_ADMINISTRATION	TR1_RCNCLZ_LACK_MODIFICATION_PHARMACY IN USE_DURATION_TREATMENT	TR1_RCNCLZ_OMISS_NEW_PRESCRIPTION_DOSAGE	TR1_RCNCLZ_OMISS_NEW_PRESCRIPTION_DOSE	TR1_RCNCLZ_OMISS_NEW_PRESCRIPTION_FREQUENCY	TR1_RCNCLZ_OMISS_NEW_PRESCRIPTION_MOD_ADMINISTRATION	TR1_RCNCLZ_OMISS_NEW_PRESCRIPTION_DURATION_TREATMENT	TR2_RCGNZ_DRUG_CATEGORIES	TR2_RCGNZ_OMISS/ERR_ DRUG_NAME	TR2_RCGNZ_OMISS/ERR_DOSAGE	TR2_RCGNZ_OMISS/ERR_DOSE	TR2_RCGNZ_OMISS/ERR_FREQUENCY	TR2_RCGNZ_OMISS/ERR_MODE_ADMINISTRATION	TR2_RCGNZ_OMISS/ERR_DURATION_TREATMENT	TR2_RCNCLZ_DRUG_CATEGORIES	TR2_RCNCLZ_DUPLICATION	TR2_RCNCLZ_OVERLAP	TR2_RCNCLZ_INTERACTION	TR2_RCNCLZ_LACK_MODIFICATION_PHARMACY IN USE_DRUG NAME	TR2_RCNCLZ_LACK_MODIFICATION_PHARMACY IN USE_ DOSAGE	TR2_RCNCLZ_LACK_MODIFICATION_PHARMACY IN USE_DOSE	TR2_RCNCLZ_LACK_MODIFICATION_PHARMACY IN USE_ FREQUENCY	TR2_RCNCLZ_LACK_MODIFICATION_PHARMACY IN USE_MOD_ADMINISTRATION	TR2_RCNCLZ_LACK_MODIFICATION_PHARMACY IN USE_DURATION_TREATMENT	TR2_RCNCLZ_OMISS_NEW_PRESCRIPTION_DOSAGE	TR2_RCNCLZ_OMISS_NEW_PRESCRIPTION_DOSE
1	F	Italian	53340	Gastritis and Gastroduodenal Ulcers	emergency department	internal medicine	internal medicine	Long-stay Care - SAAPA Settimo		0	0	0	0	0	0		0	0	0	0	0	0	0	0	0	0	0	0	0	0		0	0	0	0	0	0		0	0	0	0	0	0	0	0	0	0	0
2	M	Italian	3310	Dementia & Delirium	emergency department	geriatrics	geriatrics	Long-stay Care - SAAPA Settimo		0	0	0	0	0	0		0	0	0	0	0	0	0	0	0	0	0	0	0	0		0	0	0	0	0	0		0	0	0	0	0	0	0	0	0	0	0
3	F	Italian	42821	Cardiovascular diseases	emergency department	geriatrics	geriatrics	Long-stay Care - SAAPA Settimo		0	0	0	0	0	0		0	0	0	0	0	0	0	0	0	0	0	0	0	0		0	0	0	0	0	0		0	0	0	0	0	0	0	0	0	0	0
4	F	Italian	4281	Cardiovascular diseases	emergency department	internal medicine	internal medicine	Integrated home care - District 6		0	0	0	0	0	0		0	0	0	0	0	0	0	0	0	0	0	0	0	0		0	0	0	0	0	0		0	0	0	0	0	0	0	0	0	0	0
5	M	Italian	1532	Solid Tumor	emergency department	internal medicine	internal medicine	Long-stay Care - SAAPA Settimo		0	0	0	0	0	0		0	0	0	0	0	0	0	0	0	0	0	0	0	0		0	0	0	0	0	0		0	0	0	0	0	0	0	0	0	0	0
6	F	Italian	845	Gastrointestinal Infections	emergency department	internal medicine	internal medicine	Long-stay Care - SAAPA Settimo		0	0	0	0	0	0		0	0	0	0	0	0	0	0	0	0	0	0	0	0		0	0	0	0	0	0		0	0	0	0	0	0	0	0	0	0	0
7	M	Italian	3811	Septicemia	emergency department	internal medicine	internal medicine	Long-stay Care - SAAPA Settimo		0	0	0	0	0	0		0	0	0	0	0	0	0	0	0	0	0	0	0	0		0	0	0	0	0	0		0	0	0	0	0	0	0	0	0	0	0
8	M	Italian	389	Septicemia	emergency department	internal medicine	internal medicine	Long-stay Care - SAAPA Settimo	Proton Pump inhibitors	1	1	1	1	1	1		0	0	0	0	0	0	0	0	0	0	0	0	0	0		0	0	0	0	0	0		0	0	0	0	0	0	0	0	0	0	0
9	F	Italian	99702	Vertebral and Cerebral Vasculopathy and Infarct / Intracranial Haemorrhages	Ward	surgery	neurology	rehabilitation setting - SAAPA Settimo		0	0	0	0	0	0		0	0	0	0	0	0	0	0	0	0	0	0	0	0		0	0	0	0	0	0		0	0	0	0	0	0	0	0	0	0	0
10	F	Romanian	3362	Dementia & Delirium	emergency department	neurology	neurology	rehabilitation setting - SAAPA Settimo	Lack of Documentation																							0	0	0	0	0	0		0	0	0	0	0	0	0	0	0	0	0
11	M	Italian	43401	Vertebral and Cerebral Vasculopathy and Infarct / Intracranial Haemorrhages	emergency department	neurology	neurology	rehabilitation setting - SAAPA Settimo		0	0	0	0	0	0		0	0	0	0	0	0	0	0	0	0	0	0	0	0		0	0	0	0	0	0		0	0	0	0	0	0	0	0	0	0	0
12	F	Italian	82022	Fractures and Complications of Orthopedic Prostheses	emergency department	orthopedics	orthopedics	rehabilitation setting - Major	Lack of Documentation																							0	0	0	0	0	0		0	0	0	0	0	0	0	0	0	0	0
13	F	Italian	82000	Fractures and Complications of Orthopedic Prostheses	emergency department	orthopedics	orthopedics	Supported Discharge Setting - Botticelli		0	0	0	0	0	0		0	0	0	0	0	0	0	0	0	0	0	0	0	0		0	0	0	0	0	0		0	0	0	0	0	0	0	0	0	0	0
14	M	Italian	99677	Fractures and Complications of Orthopedic Prostheses	emergency department	orthopedics	internal medicine	Supported Discharge Setting - Botticelli		0	0	0	0	0	0		0	0	0	0	0	0	0	0	0	0	0	0	0	0		0	0	0	0	0	0		0	0	0	0	0	0	0	0	0	0	0
15	F	Italian	388	Septicemia	emergency department	geriatrics	geriatrics	Supported Discharge Setting - Botticelli		0	0	0	0	0	0	Hyperuricemia reducer	0	0	0	1	1	1	1	1	1	0	0	0	0	0		0	0	0	0	0	0		0	0	0	0	0	0	0	0	0	0	0
16	M	Italian	6951	rashes	emergency department	geriatrics	geriatrics	Supported Discharge Setting - Botticelli		0	0	0	0	0	0		0	0	0	0	0	0	0	0	0	0	0	0	0	0		0	0	0	0	0	0		0	0	0	0	0	0	0	0	0	0	0
17	F	Italian	27651	Dehydration, Hot Effects, Hydroelectrolyte Imbalances	emergency department	internal medicine	internal medicine	Supported Discharge Setting - Botticelli		0	0	0	0	0	0	Hyperuricemia reducer	0	0	0	1	1	1	1	1	1	0	0	0	0	0		0	0	0	0	0	0		0	0	0	0	0	0	0	0	0	0	0
17	F	Italian	27651	Dehydration, Hot Effects, Hydroelectrolyte Imbalances	emergency department	internal medicine	internal medicine	Supported Discharge Setting - Botticelli		0	0	0	0	0	0	thyroid hormone	0	0	0	1	1	1	1	1	1	0	0	0	0	0		0	0	0	0	0	0		0	0	0	0	0	0	0	0	0	0	0
18	M	Italian	29041	Dementia & Delirium	emergency department	geriatrics	geriatrics	Long-stay Care - SAAPA Settimo		0	0	0	0	0	0		0	0	0	0	0	0	0	0	0	0	0	0	0	0		0	0	0	0	0	0		0	0	0	0	0	0	0	0	0	0	0
19	F	Italian	8901	Fractures and Complications of Orthopedic Prostheses	emergency department	internal medicine	internal medicine	Integrated home care - District 6	Folic acid	1	1	1	1	1	1		0	0	0	0	0	0	0	0	0	0	0	0	0	0		0	0	0	0	0	0		0	0	0	0	0	0	0	0	0	0	0
20	F	Italian	430	Vertebral and Cerebral Vasculopathy and Infarct / Intracranial Haemorrhages	emergency department	intensive care unit	neurology	rehabilitation setting - SAAPA Settimo	Lack of Documentation																							0	0	0	0	0	0		0	0	0	0	0	0	0	0	0	0	0
21	F	Italian	82020	Fractures and Complications of Orthopedic Prostheses	emergency department	orthopedics	orthopedics	rehabilitation setting - SAAPA Settimo		0	0	0	0	0	0		0	0	0	0	0	0	0	0	0	0	0	0	0	0		0	0	0	0	0	0		0	0	0	0	0	0	0	0	0	0	0
22	M	Italian	71516	Arthrosis & Cervical Spondylosis	Ward	orthopedics	orthopedics	rehabilitation setting - SAAPA Settimo	not evaluable discrepance																							0	0	0	0	0	0		0	0	0	0	0	0	0	0	0	0	0
23	M	Italian	5300	Esofagee Diseases	emergency department	internal medicine	internal medicine	Supported Discharge Setting - SAAPA Settimo		0	0	0	0	0	0	Antithrombotic	0	0	0	1	1	1	1	1	1	0	0	0	0	0		0	0	0	0	0	0		0	0	0	0	0	0	0	0	0	0	0
24	M	Italian			emergency department	internal medicine	internal medicine	Supported Discharge Setting - SAAPA Settimo		0	0	0	0	0	0		0	0	0	0	0	0	0	0	0	0	0	0	0	0		0	0	0	0	0	0		0	0	0	0	0	0	0	0	0	0	0
25	F	Italian	5589	Gastrointestinal Infections	emergency department	internal medicine	internal medicine	Long-stay Care - SAAPA Settimo		0	0	0	0	0	0		0	0	0	0	0	0	0	0	0	0	0	0	0	0		0	0	0	0	0	0		0	0	0	0	0	0	0	0	0	0	0
26	M	Italian	82020	Fractures and Complications of Orthopedic Prostheses	emergency department	orthopedics	orthopedics	rehabilitation setting - SAAPA Settimo	not evaluable discrepance																						Lack of Documentation
27	M	Italian	27651	Dehydration, Hot Effects, Hydroelectrolyte Imbalances	emergency department	geriatrics	geriatrics	Supported Discharge Setting - Botticelli		0	0	0	0	0	0		0	0	0	0	0	0	0	0	0	0	0	0	0	0		0	0	0	0	0	0		0	0	0	0	0	0	0	0	0	0	0
28	M	Italian	1534	Solid Tumor	emergency department	internal medicine	internal medicine	Long-stay Care - SAAPA Settimo		0	0	0	0	0	0		0	0	0	0	0	0	0	0	0	0	0	0	0	0		0	0	0	0	0	0		0	0	0	0	0	0	0	0	0	0	0
29	M	Italian	3310	Dementia & Delirium	emergency department	geriatrics	geriatrics	Long-stay Care - SAAPA Settimo		0	0	0	0	0	0		0	0	0	0	0	0	0	0	0	0	0	0	0	0		0	0	0	0	0	0		0	0	0	0	0	0	0	0	0	0	0
30	F	Italian	72888	Rhabdomyolysis	emergency department	geriatrics	geriatrics	Long-stay Care - SAAPA Settimo		0	0	0	0	0	0		0	0	0	0	0	0	0	0	0	0	0	0	0	0		0	0	0	0	0	0		0	0	0	0	0	0	0	0	0	0	0
31	F	Italian	2812	Anemia	emergency department	internal medicine	internal medicine	Supported Discharge Setting - Botticelli	Beta-blocker	1	1	1	1	1	1		0	0	0	0	0	0	0	0	0	0	0	0	0	0		0	0	0	0	0	0		0	0	0	0	0	0	0	0	0	0	0
32	F	Italian	42823	Cardiovascular diseases	emergency department	cardiology	geriatrics	Long-stay Care - SAAPA Settimo		0	0	0	0	0	0		0	0	0	0	0	0	0	0	0	0	0	0	0	0		0	0	0	0	0	0		0	0	0	0	0	0	0	0	0	0	0
33	M	Italian	431	Vertebral and Cerebral Vasculopathy and Infarct / Intracranial Haemorrhages	emergency department	neurology	neurology	rehabilitation setting - SAAPA Settimo		0	0	0	0	0	0		0	0	0	0	0	0	0	0	0	0	0	0	0	0		0	0	0	0	0	0		0	0	0	0	0	0	0	0	0	0	0
34	F	Italian	82020	Fractures and Complications of Orthopedic Prostheses	emergency department	orthopedics	orthopedics	rehabilitation setting - SAAPA Settimo	not evaluable discrepance																							0	0	0	0	0	0		0	0	0	0	0	0	0	0	0	0	0
35	M	Italian	82020	Fractures and Complications of Orthopedic Prostheses	emergency department	orthopedics	orthopedics	rehabilitation setting - SAAPA Settimo		0	0	0	0	0	0		0	0	0	0	0	0	0	0	0	0	0	0	0	0		0	0	0	0	0	0		0	0	0	0	0	0	0	0	0	0	0
36	M	Italian	29040	Dementia & Delirium	emergency department	internal medicine	internal medicine	Supported Discharge Setting - Botticelli		0	0	0	0	0	0		0	0	0	0	0	0	0	0	0	0	0	0	0	0		0	0	0	0	0	0		0	0	0	0	0	0	0	0	0	0	0
37	M	Italian	4378	Vertebral and Cerebral Vasculopathy and Infarct / Intracranial Haemorrhages	emergency department	internal medicine	internal medicine	Supported Discharge Setting - SAAPA Settimo		0	0	0	0	0	0		0	0	0	0	0	0	0	0	0	0	0	0	0	0	prepared glaucoma and mitotic	1	0	0	0	0	0		0	0	0	0	0	0	0	0	0	0	0
37	M	Italian	4378	Vertebral and Cerebral Vasculopathy and Infarct / Intracranial Haemorrhages	emergency department	internal medicine	internal medicine	Supported Discharge Setting - SAAPA Settimo		0	0	0	0	0	0		0	0	0	0	0	0	0	0	0	0	0	0	0	0	prepared glaucoma and mitotic	1	0	0	0	0	0		0	0	0	0	0	0	0	0	0	0	0
38	F	Italian	4378	Vertebral and Cerebral Vasculopathy and Infarct / Intracranial Haemorrhages	emergency department	internal medicine	internal medicine	Supported Discharge Setting - Botticelli		0	0	0	0	0	0		0	0	0	0	0	0	0	0	0	0	0	0	0	0		0	0	0	0	0	0		0	0	0	0	0	0	0	0	0	0	0
39	F	Italian	99591	Septicemia	emergency department	geriatrics	geriatrics	Long-stay Care - SAAPA Settimo		0	0	0	0	0	0		0	0	0	0	0	0	0	0	0	0	0	0	0	0		0	0	0	0	0	0		0	0	0	0	0	0	0	0	0	0	0
40	F	Italian	7935	Nephrotic Syndrome, Other Genital-Urinary Pathologies, and Renal Insufficiency	emergency department	orthopedics	orthopedics	rehabilitation setting - SAAPA Settimo		0	0	0	0	0	0		0	0	0	0	0	0	0	0	0	0	0	0	0	0		0	0	0	0	0	0		0	0	0	0	0	0	0	0	0	0	0
41	F	Italian	4413	Abdominal aortic rupture	emergency department	geriatrics	geriatrics	Long-stay Care - SAAPA Settimo		0	0	0	0	0	0		0	0	0	0	0	0	0	0	0	0	0	0	0	0		0	0	0	0	0	0		0	0	0	0	0	0	0	0	0	0	0
42	F	Italian	20203	Linfo-Hematology Tumors	emergency department	internal medicine	internal medicine	Supported Discharge Setting - Botticelli		0	0	0	0	0	0		0	0	0	0	0	0	0	0	0	0	0	0	0	0		0	0	0	0	0	0		0	0	0	0	0	0	0	0	0	0	0
43	M	Italian	29621	Depression & Other Mental Disorders	emergency department	internal medicine	internal medicine	Supported Discharge Setting - Botticelli		0	0	0	0	0	0		0	0	0	0	0	0	0	0	0	0	0	0	0	0		0	0	0	0	0	0		0	0	0	0	0	0	0	0	0	0	0
44	M	Italian	43311	Vertebral and Cerebral Vasculopathy and Infarct / Intracranial Haemorrhages	emergency department	neurology	neurology	rehabilitation setting - SAAPA Settimo		0	0	0	0	0	0		0	0	0	0	0	0	0	0	0	0	0	0	0	0		0	0	0	0	0	0		0	0	0	0	0	0	0	0	0	0	0
45	F	Italian	71515	Arthrosis & Cervical Spondylosis	Ward	orthopedics	orthopedics	rehabilitation setting - SAAPA Settimo	not evaluable discrepance																							0	0	0	0	0	0		0	0	0	0	0	0	0	0	0	0	0
46	F	Italian	5990	Urinary Infections	emergency department	geriatrics	geriatrics	Supported Discharge Setting - Botticelli		0	0	0	0	0	0		0	0	0	0	0	0	0	0	0	0	0	0	0	0		0	0	0	0	0	0		0	0	0	0	0	0	0	0	0	0	0
47	F	Italian	99642	Fractures and Complications of Orthopedic Prostheses	emergency department	orthopedics	orthopedics	Supported Discharge Setting - Botticelli		0	0	0	0	0	0		0	0	0	0	0	0	0	0	0	0	0	0	0	0		0	0	0	0	0	0		0	0	0	0	0	0	0	0	0	0	0
48	F	Italian	485	Respiratory tract infections	emergency department	internal medicine	internal medicine	Supported Discharge Setting - Botticelli		0	0	0	0	0	0		0	0	0	0	0	0	0	0	0	0	0	0	0	0		0	0	0	0	0	0		0	0	0	0	0	0	0	0	0	0	0
49	F	Italian	82001	Fractures and Complications of Orthopedic Prostheses	emergency department	orthopedics	orthopedics	rehabilitation setting - Major		0	0	0	0	0	0		0	0	0	0	0	0	0	0	0	0	0	0	0	0		0	0	0	0	0	0		0	0	0	0	0	0	0	0	0	0	0
50	F	Italian	82020	Fractures and Complications of Orthopedic Prostheses	emergency department	orthopedics	orthopedics	rehabilitation setting - Major	Lack of Documentation																							0	0	0	0	0	0		0	0	0	0	0	0	0	0	0	0	0
51	M	Italian	29040	Dementia & Delirium	emergency department	internal medicine	internal medicine	Supported Discharge Setting - Botticelli		0	0	0	0	0	0		0	0	0	0	0	0	0	0	0	0	0	0	0	0		0	0	0	0	0	0		0	0	0	0	0	0	0	0	0	0	0
52	F	Italian	99640	Fractures and Complications of Orthopedic Prostheses	Ward	orthopedics	orthopedics	rehabilitation setting - Major	not evaluable discrepance																							0	0	0	0	0	0		0	0	0	0	0	0	0	0	0	0	0
53	F	Italian	5733	Hepatitis & Hepatic Encephalopathy	emergency department	internal medicine	internal medicine	Supported Discharge Setting - Botticelli		0	0	0	0	0	0		0	0	0	0	0	0	0	0	0	0	0	0	0	0		0	0	0	0	0	0		0	0	0	0	0	0	0	0	0	0	0
54	M	Italian	43411	Vertebral and Cerebral Vasculopathy and Infarct / Intracranial Haemorrhages	emergency department	neurology	neurology	rehabilitation setting - Major		0	0	0	0	0	0		0	0	0	0	0	0	0	0	0	0	0	0	0	0		0	0	0	0	0	0		0	0	0	0	0	0	0	0	0	0	0
55	M	Italian	43311	Vertebral and Cerebral Vasculopathy and Infarct / Intracranial Haemorrhages	emergency department	neurology	neurology	Long-stay Care - SAAPA Settimo	Lack of Documentation																							0	0	0	0	0	0		0	0	0	0	0	0	0	0	0	0	0
56	M	Italian	34280	Hemiplegia / Hemiparesis	emergency department	internal medicine	internal medicine	rehabilitation setting - SAAPA Settimo		0	0	0	0	0	0		0	0	0	0	0	0	0	0	0	0	0	0	0	0		0	0	0	0	0	0		0	0	0	0	0	0	0	0	0	0	0
57	F	Italian	5849	Nephrotic Syndrome, Other Genital-Urinary Pathologies, and Renal Insufficiency	emergency department	internal medicine	internal medicine	Supported Discharge Setting - Botticelli		0	0	0	0	0	0		0	0	0	0	0	0	0	0	0	0	0	0	0	0		0	0	0	0	0	0		0	0	0	0	0	0	0	0	0	0	0
58	M	Italian	41070	Cardiovascular diseases	emergency department	internal medicine	internal medicine	Long-stay Care - SAAPA Settimo		0	0	0	0	0	0		0	0	0	0	0	0	0	0	0	0	0	0	0	0		0	0	0	0	0	0		0	0	0	0	0	0	0	0	0	0	0
59	F	Italian	27651	Dehydration, Hot Effects, Hydroelectrolyte Imbalances	emergency department	internal medicine	internal medicine	Supported Discharge Setting - SAAPA Settimo		0	0	0	0	0	0		0	0	0	0	0	0	0	0	0	0	0	0	0	0		0	0	0	0	0	0		0	0	0	0	0	0	0	0	0	0	0
60	M	Italian	5990	Urinary Infections	emergency department	geriatrics	geriatrics	Long-stay Care - SAAPA Settimo	alpha blockers and 5-alpha reductase inhibitors	0	0	0	0	0	0		0	0	0	0	0	0	0	0	0	0	0	0	0	0		0	0	0	0	0	0		0	0	0	0	0	0	0	0	0	0	0
60	M	Italian	5990	Urinary Infections	emergency department	geriatrics	geriatrics	Long-stay Care - SAAPA Settimo	Statins	0	0	0	0	0	0		0	0	0	0	0	0	0	0	0	0	0	0	0	0		0	0	0	0	0	0		0	0	0	0	0	0	0	0	0	0	0
60	M	Italian	5990	Urinary Infections	emergency department	geriatrics	geriatrics	Long-stay Care - SAAPA Settimo	Antithrombotic	1	0	0	0	0	0		0	0	0	0	0	0	0	0	0	0	0	0	0	0		0	0	0	0	0	0		0	0	0	0	0	0	0	0	0	0	0
61	M	Italian	431	Vertebral and Cerebral Vasculopathy and Infarct / Intracranial Haemorrhages	emergency department	internal medicine	internal medicine	rehabilitation setting - SAAPA Settimo		0	0	0	0	0	0		0	0	0	0	0	0	0	0	0	0	0	0	0	0		0	0	0	0	0	0		0	0	0	0	0	0	0	0	0	0	0
62	F	Italian	82000	Fractures and Complications of Orthopedic Prostheses	emergency department	orthopedics	orthopedics	Integrated home care - District 7	not evaluable discrepance																							0	0	0	0	0	0		0	0	0	0	0	0	0	0	0	0	0
63	M	Italian	4280	Cardiovascular diseases	emergency department	internal medicine	internal medicine	Supported Discharge Setting - SAAPA Settimo		0	0	0	0	0	0		0	0	0	0	0	0	0	0	0	0	0	0	0	0		0	0	0	0	0	0		0	0	0	0	0	0	0	0	0	0	0
64	M	Italian	85109	Intracranial Contusions & Traumas	Ward	internal medicine	neurology	rehabilitation setting - SAAPA Settimo		0	0	0	0	0	0		0	0	0	0	0	0	0	0	0	0	0	0	0	0		0	0	0	0	0	0		0	0	0	0	0	0	0	0	0	0	0
65	F	Italian	43401	Vertebral and Cerebral Vasculopathy and Infarct / Intracranial Haemorrhages	emergency department	neurology	neurology	rehabilitation setting - SAAPA Settimo		0	0	0	0	0	0		0	0	0	0	0	0	0	0	0	0	0	0	0	0		0	0	0	0	0	0		0	0	0	0	0	0	0	0	0	0	0
66	M	Italian	185	Solid Tumor	emergency department	geriatrics	geriatrics	Long-stay Care - SAAPA Settimo		0	0	0	0	0	0		0	0	0	0	0	0	0	0	0	0	0	0	0	0		0	0	0	0	0	0		0	0	0	0	0	0	0	0	0	0	0
67	M	Italian	1572	Solid Tumor	emergency department	internal medicine	internal medicine	Long-stay Care - SAAPA Settimo		0	0	0	0	0	0		0	0	0	0	0	0	0	0	0	0	0	0	0	0		0	0	0	0	0	0		0	0	0	0	0	0	0	0	0	0	0
68	F	Italian	4321	Vertebral and Cerebral Vasculopathy and Infarct / Intracranial Haemorrhages	emergency department	internal medicine	internal medicine	rehabilitation setting - SAAPA Settimo		0	0	0	0	0	0		0	0	0	0	0	0	0	0	0	0	0	0	0	0		0	0	0	0	0	0		0	0	0	0	0	0	0	0	0	0	0
69	F	Italian	43411	Vertebral and Cerebral Vasculopathy and Infarct / Intracranial Haemorrhages	emergency department	internal medicine	neurology	rehabilitation setting - SAAPA Settimo	Antiepileptic	1	1	1	1	1	1		0	0	0	0	0	0	0	0	0	0	0	0	0	0		0	0	0	0	0	0		0	0	0	0	0	0	0	0	0	0	0
70	F	Italian	4370	Vertebral and Cerebral Vasculopathy and Infarct / Intracranial Haemorrhages	emergency department	internal medicine	internal medicine	Integrated home care - District 6		0	0	0	0	0	0		0	0	0	0	0	0	0	0	0	0	0	0	0	0	Antiepileptic	1	1	1	1	1	1		0	0	0	0	0	0	0	0	0	0	0
71	F	Italian	99640	Fractures and Complications of Orthopedic Prostheses	Ward	orthopedics	orthopedics	rehabilitation setting - SAAPA Settimo	not evaluable discrepance																							0	0	0	0	0	0		0	0	0	0	0	0	0	0	0	0	0
72	M	Italian	82020	Fractures and Complications of Orthopedic Prostheses	emergency department	orthopedics	orthopedics	rehabilitation setting - SAAPA Settimo		0	0	0	0	0	0		0	0	0	0	0	0	0	0	0	0	0	0	0	0		0	0	0	0	0	0		0	0	0	0	0	0	0	0	0	0	0
73	F	Italian			emergency department	geriatrics	geriatrics	Supported Discharge Setting - SAAPA Settimo		0	0	0	0	0	0		0	0	0	0	0	0	0	0	0	0	0	0	0	0		0	0	0	0	0	0		0	0	0	0	0	0	0	0	0	0	0
74	F	Italian	29040	Dementia & Delirium	emergency department	internal medicine	internal medicine	Supported Discharge Setting - Botticelli		0	0	0	0	0	0		0	0	0	0	0	0	0	0	0	0	0	0	0	0		0	0	0	0	0	0		0	0	0	0	0	0	0	0	0	0	0
75	F	Italian	82020	Fractures and Complications of Orthopedic Prostheses	emergency department	orthopedics	orthopedics	rehabilitation setting - SAAPA Settimo		0	0	0	0	0	0		0	0	0	0	0	0	0	0	0	0	0	0	0	0		0	0	0	0	0	0		0	0	0	0	0	0	0	0	0	0	0
76	F	Italian	82020	Fractures and Complications of Orthopedic Prostheses	emergency department	orthopedics	orthopedics	rehabilitation setting - SAAPA Settimo		0	0	0	0	0	0		0	0	0	0	0	0	0	0	0	0	0	0	0	0		0	0	0	0	0	0		0	0	0	0	0	0	0	0	0	0	0
77	F	Italian	51881	Asthma & Respiratory Insufficiency	emergency department	internal medicine	internal medicine	Long-stay Care - SAAPA Settimo		0	0	0	0	0	0		0	0	0	0	0	0	0	0	0	0	0	0	0	0		0	0	0	0	0	0		0	0	0	0	0	0	0	0	0	0	0
78	F	Italian	82101	Fractures and Complications of Orthopedic Prostheses	emergency department	orthopedics	orthopedics	rehabilitation setting - SAAPA Settimo		0	0	0	0	0	0		0	0	0	0	0	0	0	0	0	0	0	0	0	0		0	0	0	0	0	0		0	0	0	0	0	0	0	0	0	0	0
79	F	Italian	71525	Arthrosis & Cervical Spondylosis	Ward	orthopedics	orthopedics	rehabilitation setting - SAAPA Settimo	not evaluable discrepance																							0	0	0	0	0	0		0	0	0	0	0	0	0	0	0	0	0
80	F	Italian	42823	Cardiovascular diseases	emergency department	geriatrics	geriatrics	Supported Discharge Setting - SAAPA Settimo		0	0	0	0	0	0		0	0	0	0	0	0	0	0	0	0	0	0	0	0		0	0	0	0	0	0		0	0	0	0	0	0	0	0	0	0	0
81	F	Italian	53130	Gastritis and Gastroduodenal Ulcers	emergency department	internal medicine	internal medicine	Supported Discharge Setting - Botticelli		0	0	0	0	0	0	Diuretics, ACE inhibitors and angiotensin receptor blockers	0	0	0	1	1	1	1	1	1	0	0	0	0	0		0	0	0	0	0	0		0	0	0	0	0	0	0	0	0	0	0
81	F	Italian	53130	Gastritis and Gastroduodenal Ulcers	emergency department	internal medicine	internal medicine	Supported Discharge Setting - Botticelli		0	0	0	0	0	0	steroids	0	0	0	1	1	1	1	1	1	0	0	0	0	0		0	0	0	0	0	0		0	0	0	0	0	0	0	0	0	0	0
82	F	Italian	388	Septicemia	emergency department	internal medicine	internal medicine	Supported Discharge Setting - Botticelli		0	0	0	0	0	0		0	0	0	0	0	0	0	0	0	0	0	0	0	0		0	0	0	0	0	0		0	0	0	0	0	0	0	0	0	0	0
83	F	Italian	4289	Cardiovascular diseases	emergency department	internal medicine	internal medicine	Supported Discharge Setting - Botticelli		0	0	0	0	0	0		0	0	0	0	0	0	0	0	0	0	0	0	0	0		0	0	0	0	0	0		0	0	0	0	0	0	0	0	0	0	0
84	F	Italian	49390	Asthma & Respiratory Insufficiency	emergency department	internal medicine	internal medicine	Supported Discharge Setting - Botticelli		0	0	0	0	0	0		0	0	0	0	0	0	0	0	0	0	0	0	0	0		0	0	0	0	0	0		0	0	0	0	0	0	0	0	0	0	0
85	F	Italian	82000	Fractures and Complications of Orthopedic Prostheses	emergency department	orthopedics	orthopedics	rehabilitation setting - Major	Lack of Documentation																							0	0	0	0	0	0		0	0	0	0	0	0	0	0	0	0	0
86	F	Italian	82002	Fractures and Complications of Orthopedic Prostheses	emergency department	internal medicine	orthopedics	rehabilitation setting - Major		0	0	0	0	0	0		0	0	0	0	0	0	0	0	0	0	0	0	0	0		0	0	0	0	0	0		0	0	0	0	0	0	0	0	0	0	0
87	M	Italian	42781	Cardiovascular diseases	emergency department	geriatrics	geriatrics	Supported Discharge Setting - Botticelli		0	0	0	0	0	0		0	0	0	0	0	0	0	0	0	0	0	0	0	0		0	0	0	0	0	0		0	0	0	0	0	0	0	0	0	0	0
88	M	Italian	51881	Asthma & Respiratory Insufficiency	emergency department	internal medicine	internal medicine	Supported Discharge Setting - Botticelli		0	0	0	0	0	0		0	0	0	0	0	0	0	0	0	0	0	0	0	0		0	0	0	0	0	0		0	0	0	0	0	0	0	0	0	0	0
89	M	Italian	43401	Vertebral and Cerebral Vasculopathy and Infarct / Intracranial Haemorrhages	emergency department	neurology	neurology	rehabilitation setting - Major	not evaluable discrepance																							0	0	0	0	0	0		0	0	0	0	0	0	0	0	0	0	0
90	M	Italian	29042	Dementia & Delirium	emergency department	internal medicine	internal medicine	Supported Discharge Setting - Botticelli		0	0	0	0	0	0		0	0	0	0	0	0	0	0	0	0	0	0	0	0		0	0	0	0	0	0		0	0	0	0	0	0	0	0	0	0	0
91	F	Italian	82002	Fractures and Complications of Orthopedic Prostheses	Ward	orthopedics	orthopedics	rehabilitation setting - SAAPA Settimo	not evaluable discrepance																							0	0	0	0	0	0		0	0	0	0	0	0	0	0	0	0	0
92	F	Italian	1629	Solid Tumor	emergency department	internal medicine	internal medicine	Long-stay Care - SAAPA Settimo		0	0	0	0	0	0		0	0	0	0	0	0	0	0	0	0	0	0	0	0		0	0	0	0	0	0		0	0	0	0	0	0	0	0	0	0	0
93	F	Italian	431	Vertebral and Cerebral Vasculopathy and Infarct / Intracranial Haemorrhages	emergency department	internal medicine	internal medicine	Long-stay Care - SAAPA Settimo		0	0	0	0	0	0		0	0	0	0	0	0	0	0	0	0	0	0	0	0		0	0	0	0	0	0		0	0	0	0	0	0	0	0	0	0	0
94	F	Italian	82001	Fractures and Complications of Orthopedic Prostheses	emergency department	orthopedics	orthopedics	rehabilitation setting - SAAPA Settimo		0	0	0	0	0	0		0	0	0	0	0	0	0	0	0	0	0	0	0	0		0	0	0	0	0	0		0	0	0	0	0	0	0	0	0	0	0
95	F	Italian	7935	Nephrotic Syndrome, Other Genital-Urinary Pathologies, and Renal Insufficiency	emergency department	orthopedics	orthopedics	rehabilitation setting - SAAPA Settimo		0	0	0	0	0	0		0	0	0	0	0	0	0	0	0	0	0	0	0	0		0	0	0	0	0	0		0	0	0	0	0	0	0	0	0	0	0
96	M	Italian	5789	Gastrointestinal bleeding	emergency department	internal medicine	internal medicine	Long-stay Care - SAAPA Settimo		0	0	0	0	0	0	alpha blockers and 5-alpha reductase inhibitors	0	0	0	1	1	1	1	1	1	0	0	0	0	0		0	0	0	0	0	0		0	0	0	0	0	0	0	0	0	0	0
97	M	Italian	27651	Dehydration, Hot Effects, Hydroelectrolyte Imbalances	emergency department	geriatrics	geriatrics	Long-stay Care - SAAPA Settimo		0	0	0	0	0	0		0	0	0	0	0	0	0	0	0	0	0	0	0	0		0	0	0	0	0	0		0	0	0	0	0	0	0	0	0	0	0
98	F	Italian	41519	Pulmonary embolism	emergency department	geriatrics	geriatrics	Supported Discharge Setting - SAAPA Settimo		0	0	0	0	0	0		0	0	0	0	0	0	0	0	0	0	0	0	0	0		0	0	0	0	0	0		0	0	0	0	0	0	0	0	0	0	0
99	F	Italian	82020	Fractures and Complications of Orthopedic Prostheses	emergency department	orthopedics	orthopedics	rehabilitation setting - SAAPA Settimo	not evaluable discrepance	0	0	0	0	0	0		0	0	0	0	0	0	0	0	0	0	0	0	0	0		0	0	0	0	0	0		0	0	0	0	0	0	0	0	0	0	0
100	M	Italian	70710	Decubitus ulcers	emergency department	internal medicine	internal medicine	Long-stay Care - SAAPA Settimo		0	0	0	0	0	0		0	0	0	0	0	0	0	0	0	0	0	0	0	0		0	0	0	0	0	0		0	0	0	0	0	0	0	0	0	0	0
101	F	Italian	73315	Fractures and Complications of Orthopedic Prostheses	Ward	orthopedics	orthopedics	rehabilitation setting - SAAPA Settimo	not evaluable discrepance	0	0	0	0	0	0		0	0	0	0	0	0	0	0	0	0	0	0	0	0	Lack of Documentation
102	M	Italian	1622	Solid Tumor	emergency department	neurology	geriatrics	Long-stay Care - SAAPA Settimo																								0	0	0	0	0	0		0	0	0	0	0	0	0	0	0	0	0
103	M	Italian	28521	Anemia	emergency department	geriatrics	geriatrics	Supported Discharge Setting - Botticelli		0	0	0	0	0	0		0	0	0	0	0	0	0	0	0	0	0	0	0	0	Proton Pump inhibitors	1	1	1	1	1	1		0	0	0	0	0	0	0	0	0	0	0
104	M	Italian	43401	Vertebral and Cerebral Vasculopathy and Infarct / Intracranial Haemorrhages	emergency department	neurology	neurology	rehabilitation setting - SAAPA Settimo	Proton Pump inhibitors	1	1	1	1	1	1		0	0	0	0	0	0	0	0	0	0	0	0	0	0		0	0	0	0	0	0		0	0	0	0	0	0	0	0	0	0	0
105	M	Italian	4660	Respiratory tract infections	emergency department	internal medicine	internal medicine	Supported Discharge Setting - SAAPA Settimo		0	0	0	0	0	0		0	0	0	0	0	0	0	0	0	0	0	0	0	0		0	0	0	0	0	0		0	0	0	0	0	0	0	0	0	0	0
106	F	Italian	82020	Fractures and Complications of Orthopedic Prostheses	emergency department	orthopedics	orthopedics	rehabilitation setting - SAAPA Settimo	not evaluable discrepance																							0	0	0	0	0	0		0	0	0	0	0	0	0	0	0	0	0
107	M	Italian	82020	Fractures and Complications of Orthopedic Prostheses	emergency department	internal medicine	orthopedics	rehabilitation setting - SAAPA Settimo		0	0	0	0	0	0		0	0	0	0	0	0	0	0	0	0	0	0	0	0		0	0	0	0	0	0		0	0	0	0	0	0	0	0	0	0	0
108	M	Italian	27651	Dehydration, Hot Effects, Hydroelectrolyte Imbalances	emergency department	internal medicine	internal medicine	Supported Discharge Setting - Botticelli	Proton Pump inhibitors	1	1	1	1	1	1		0	0	0	0	0	0	0	0	0	0	0	0	0	0		0	0	0	0	0	0		0	0	0	0	0	0	0	0	0	0	0
109	F	Italian	388	Septicemia	emergency department	internal medicine	internal medicine	Long-stay Care - SAAPA Settimo		0	0	0	0	0	0		0	0	0	0	0	0	0	0	0	0	0	0	0	0		0	0	0	0	0	0		0	0	0	0	0	0	0	0	0	0	0
110	F	Italian	53010	Esofagee Diseases	emergency department	internal medicine	internal medicine	Long-stay Care - SAAPA Settimo		0	0	0	0	0	0	Anxiolytics and antidepressants	0	0	0	1	1	1	1	1	1	0	0	0	0	0		0	0	0	0	0	0		0	0	0	0	0	0	0	0	0	0	0
110	F	Italian	53010	Esofagee Diseases	emergency department	internal medicine	internal medicine	Long-stay Care - SAAPA Settimo		0	0	0	0	0	0	Anxiolytics and antidepressants	0	0	0	1	1	1	1	1	1	0	0	0	0	0		0	0	0	0	0	0		0	0	0	0	0	0	0	0	0	0	0
111	F	Italian	3101	Depression & Other Mental Disorders	emergency department	internal medicine	internal medicine	Supported Discharge Setting - Botticelli		0	0	0	0	0	0		0	0	0	0	0	0	0	0	0	0	0	0	0	0		0	0	0	0	0	0		0	0	0	0	0	0	0	0	0	0	0
112	F	Italian	27651	Dehydration, Hot Effects, Hydroelectrolyte Imbalances	emergency department	geriatrics	geriatrics	Long-stay Care - SAAPA Settimo		0	0	0	0	0	0		0	0	0	0	0	0	0	0	0	0	0	0	0	0		0	0	0	0	0	0		0	0	0	0	0	0	0	0	0	0	0
113	M	Italian	71515	Arthrosis & Cervical Spondylosis	Ward	orthopedics	orthopedics	rehabilitation setting - SAAPA Settimo		0	0	0	0	0	0		0	0	0	0	0	0	0	0	0	0	0	0	0	0		0	0	0	0	0	0		0	0	0	0	0	0	0	0	0	0	0
114	M	Italian	431	Vertebral and Cerebral Vasculopathy and Infarct / Intracranial Haemorrhages	emergency department	neurology	neurology	rehabilitation setting - SAAPA Settimo		0	0	0	0	0	0		0	0	0	0	0	0	0	0	0	0	0	0	0	0		0	0	0	0	0	0		0	0	0	0	0	0	0	0	0	0	0
115	F	Italian	82022	Fractures and Complications of Orthopedic Prostheses	emergency department	orthopedics	orthopedics	rehabilitation setting - SAAPA Settimo		0	0	0	0	0	0		0	0	0	0	0	0	0	0	0	0	0	0	0	0		0	0	0	0	0	0		0	0	0	0	0	0	0	0	0	0	0
116	F	Italian	4289	Cardiovascular diseases	emergency department	internal medicine	internal medicine	Long-stay Care - SAAPA Settimo		0	0	0	0	0	0		0	0	0	0	0	0	0	0	0	0	0	0	0	0		0	0	0	0	0	0		0	0	0	0	0	0	0	0	0	0	0
117	F	Italian	82022	Fractures and Complications of Orthopedic Prostheses	emergency department	orthopedics	orthopedics	rehabilitation setting - SAAPA Settimo		0	0	0	0	0	0		0	0	0	0	0	0	0	0	0	0	0	0	0	0		0	0	0	0	0	0		0	0	0	0	0	0	0	0	0	0	0
118	F	Italian	82000	Fractures and Complications of Orthopedic Prostheses	emergency department	orthopedics	orthopedics	rehabilitation setting - SAAPA Settimo		0	0	0	0	0	0		0	0	0	0	0	0	0	0	0	0	0	0	0	0		0	0	0	0	0	0		0	0	0	0	0	0	0	0	0	0	0
119	F	Romanian	2910	Dementia & Delirium	emergency department	internal medicine	internal medicine	Long-stay Care - SAAPA Settimo		0	0	0	0	0	0		0	0	0	0	0	0	0	0	0	0	0	0	0	0		0	0	0	0	0	0		0	0	0	0	0	0	0	0	0	0	0
120	F	Italian	27651	Dehydration, Hot Effects, Hydroelectrolyte Imbalances	emergency department	internal medicine	internal medicine	Integrated home care - District 6		0	0	0	0	0	0		0	0	0	0	0	0	0	0	0	0	0	0	0	0		0	0	0	0	0	0		0	0	0	0	0	0	0	0	0	0	0
121	F	Italian	82100	Fractures and Complications of Orthopedic Prostheses	emergency department	internal medicine	internal medicine	Long-stay Care - SAAPA Settimo		0	0	0	0	0	0	Folic acid	0	0	0	1	1	1	1	1	1	0	0	0	0	0		0	0	0	0	0	0		0	0	0	0	0	0	0	0	0	0	0
121	F	Italian	82100	Fractures and Complications of Orthopedic Prostheses	emergency department	internal medicine	internal medicine	Long-stay Care - SAAPA Settimo		0	0	0	0	0	0	iron	0	0	0	1	1	1	1	1	1	0	0	0	0	0		0	0	0	0	0	0		0	0	0	0	0	0	0	0	0	0	0
122	F	Italian	33182	Dementia & Delirium	emergency department	internal medicine	internal medicine	Supported Discharge Setting - Botticelli		0	0	0	0	0	0		0	0	0	0	0	0	0	0	0	0	0	0	0	0		0	0	0	0	0	0		0	0	0	0	0	0	0	0	0	0	0
123	F	Italian	42823	Cardiovascular diseases	Ward	internal medicine	internal medicine	Supported Discharge Setting - Botticelli	not evaluable discrepance																						Lack of Documentation
124	F	Italian	41010	Cardiovascular diseases	emergency department	internal medicine	internal medicine	Supported Discharge Setting - Botticelli		0	0	0	0	0	0		0	0	0	0	0	0	0	0	0	0	0	0	0	0		0	0	0	0	0	0		0	0	0	0	0	0	0	0	0	0	0
125	F	Italian	4289	Cardiovascular diseases	emergency department	internal medicine	internal medicine	Supported Discharge Setting - Botticelli		0	0	0	0	0	0	Folic acid	0	0	0	1	1	1	1	1	1	0	0	0	0	0		0	0	0	0	0	0		0	0	0	0	0	0	0	0	0	0	0
126	M	Moroccan	43401	Vertebral and Cerebral Vasculopathy and Infarct / Intracranial Haemorrhages	emergency department	neurology	neurology	rehabilitation setting - SAAPA Settimo		0	0	0	0	0	0		0	0	0	0	0	0	0	0	0	0	0	0	0	0		0	0	0	0	0	0		0	0	0	0	0	0	0	0	0	0	0
127	F	Italian	51884	Asthma & Respiratory Insufficiency	emergency department	geriatrics	geriatrics	Integrated home care - District 6		0	0	0	0	0	0		0	0	0	0	0	0	0	0	0	0	0	0	0	0		0	0	0	0	0	0		0	0	0	0	0	0	0	0	0	0	0
128	F	Italian	416	Unspecified Infection	emergency department	geriatrics	geriatrics	Integrated home care - District 6		0	0	0	0	0	0		0	0	0	0	0	0	0	0	0	0	0	0	0	0		0	0	0	0	0	0		0	0	0	0	0	0	0	0	0	0	0
129	F	Italian	82020	Fractures and Complications of Orthopedic Prostheses	emergency department	orthopedics	orthopedics	rehabilitation setting - SAAPA Settimo	Antithrombotic	1	0	0	0	0	0		0	0	0	0	0	0	0	0	0	0	0	0	0	0		0	0	0	0	0	0		0	0	0	0	0	0	0	0	0	0	0
130	F	Italian	82001	Fractures and Complications of Orthopedic Prostheses	emergency department	orthopedics	orthopedics	rehabilitation setting - SAAPA Settimo		0	0	0	0	0	0		0	0	0	0	0	0	0	0	0	0	0	0	0	0		0	0	0	0	0	0		0	0	0	0	0	0	0	0	0	0	0
131	F	Italian	51881	Asthma & Respiratory Insufficiency	emergency department	internal medicine	internal medicine	Integrated home care - District 6		0	0	0	0	0	0		0	0	0	0	0	0	0	0	0	0	0	0	0	0	Hyperuricemia reducer	1	1	1	1	1	1		0	0	0	0	0	0	0	0	0	0	0
132	F	Italian	82100	Fractures and Complications of Orthopedic Prostheses	emergency department	internal medicine	internal medicine	Supported Discharge Setting - Botticelli		0	0	0	0	0	0		0	0	0	0	0	0	0	0	0	0	0	0	0	0		0	0	0	0	0	0		0	0	0	0	0	0	0	0	0	0	0
133	F	Italian	43411	Vertebral and Cerebral Vasculopathy and Infarct / Intracranial Haemorrhages	emergency department	neurology	neurology	rehabilitation setting - SAAPA Settimo		0	0	0	0	0	0		0	0	0	0	0	0	0	0	0	0	0	0	0	0		0	0	0	0	0	0		0	0	0	0	0	0	0	0	0	0	0
134	F	Italian	51881	Asthma & Respiratory Insufficiency	emergency department	internal medicine	internal medicine	Supported Discharge Setting - SAAPA Settimo		0	0	0	0	0	0		0	0	0	0	0	0	0	0	0	0	0	0	0	0		0	0	0	0	0	0		0	0	0	0	0	0	0	0	0	0	0
135	F	Italian	2761	Dehydration, Hot Effects, Hydroelectrolyte Imbalances	emergency department	internal medicine	internal medicine	Long-stay Care - SAAPA Settimo		0	0	0	0	0	0		0	0	0	0	0	0	0	0	0	0	0	0	0	0		0	0	0	0	0	0		0	0	0	0	0	0	0	0	0	0	0
136	F	Italian	41519	Pulmonary embolism	emergency department	internal medicine	internal medicine	Supported Discharge Setting - SAAPA Settimo		0	0	0	0	0	0		0	0	0	0	0	0	0	0	0	0	0	0	0	0		0	0	0	0	0	0		0	0	0	0	0	0	0	0	0	0	0
137	M	Italian	82100	Fractures and Complications of Orthopedic Prostheses	emergency department	internal medicine	internal medicine	Supported Discharge Setting - SAAPA Settimo		0	0	0	0	0	0		0	0	0	0	0	0	0	0	0	0	0	0	0	0		0	0	0	0	0	0		0	0	0	0	0	0	0	0	0	0	0
138	F	Italian			emergency department	orthopedics	orthopedics	rehabilitation setting - SAAPA Settimo		0	0	0	0	0	0		0	0	0	0	0	0	0	0	0	0	0	0	0	0		0	0	0	0	0	0		0	0	0	0	0	0	0	0	0	0	0
139	M	Italian	4254	Cardiovascular diseases	emergency department	geriatrics	geriatrics	Long-stay Care - SAAPA Settimo		0	0	0	0	0	0		0	0	0	0	0	0	0	0	0	0	0	0	0	0	Hyperuricemia reducer	1	1	1	1	1	1		0	0	0	0	0	0	0	0	0	0	0
140	M	Italian	7895	Ascites	emergency department	internal medicine	internal medicine	Long-stay Care - SAAPA Settimo		0	0	0	0	0	0		0	0	0	0	0	0	0	0	0	0	0	0	0	0		0	0	0	0	0	0		0	0	0	0	0	0	0	0	0	0	0
141	F	Italian	85220	Vertebral and Cerebral Vasculopathy and Infarct / Intracranial Haemorrhages	emergency department	neurology	neurology	Long-stay Care - SAAPA Settimo		0	0	0	0	0	0		0	0	0	0	0	0	0	0	0	0	0	0	0	0		0	0	0	0	0	0		0	0	0	0	0	0	0	0	0	0	0
142	M	Italian	5770	Gastrointestinal Infections	emergency department	geriatrics	geriatrics	Supported Discharge Setting - SAAPA Settimo		0	0	0	0	0	0		0	0	0	0	0	0	0	0	0	0	0	0	0	0		0	0	0	0	0	0		0	0	0	0	0	0	0	0	0	0	0
143	F	Italian	7994	Solid Tumor	emergency department	internal medicine	internal medicine	Integrated home care - District 7		0	0	0	0	0	0		0	0	0	0	0	0	0	0	0	0	0	0	0	0		0	0	0	0	0	0		0	0	0	0	0	0	0	0	0	0	0
144	F	Italian	82000	Fractures and Complications of Orthopedic Prostheses	emergency department	orthopedics	orthopedics	rehabilitation setting - SAAPA Settimo		0	0	0	0	0	0		0	0	0	0	0	0	0	0	0	0	0	0	0	0		0	0	0	0	0	0		0	0	0	0	0	0	0	0	0	0	0
145	F	Italian	82022	Fractures and Complications of Orthopedic Prostheses	emergency department	orthopedics	orthopedics	rehabilitation setting - SAAPA Settimo		0	0	0	0	0	0		0	0	0	0	0	0	0	0	0	0	0	0	0	0	Lack of Documentation
146	F	Italian	71526	Arthrosis & Cervical Spondylosis	Ward	orthopedics	orthopedics	rehabilitation setting - Major	not evaluable discrepance																							0	0	0	0	0	0		0	0	0	0	0	0	0	0	0	0	0
147	F	Italian	82022	Fractures and Complications of Orthopedic Prostheses	emergency department	orthopedics	orthopedics	rehabilitation setting - Major		0	0	0	0	0	0		0	0	0	0	0	0	0	0	0	0	0	0	0	0		0	0	0	0	0	0		0	0	0	0	0	0	0	0	0	0	0
148	M	Italian	5853	Nephrotic Syndrome, Other Genital-Urinary Pathologies, and Renal Insufficiency	emergency department	geriatrics	geriatrics	Supported Discharge Setting - Botticelli		0	0	0	0	0	0		0	0	0	0	0	0	0	0	0	0	0	0	0	0		0	0	0	0	0	0		0	0	0	0	0	0	0	0	0	0	0
149	F	Italian	56089	Intestinal occlusion	emergency department	internal medicine	internal medicine	Supported Discharge Setting - Botticelli		0	0	0	0	0	0		0	0	0	0	0	0	0	0	0	0	0	0	0	0		0	0	0	0	0	0		0	0	0	0	0	0	0	0	0	0	0
150	F	Italian	34291	Hemiplegia / Hemiparesis	emergency department	internal medicine	internal medicine	rehabilitation setting - Major		0	0	0	0	0	0		0	0	0	0	0	0	0	0	0	0	0	0	0	0		0	0	0	0	0	0		0	0	0	0	0	0	0	0	0	0	0
151	F	Italian	85202	Vertebral and Cerebral Vasculopathy and Infarct / Intracranial Haemorrhages	emergency department	geriatrics	geriatrics	Supported Discharge Setting - Botticelli		0	0	0	0	0	0	Statins	0	0	0	1	1	1	1	1	1	0	0	0	0	0		0	0	0	0	0	0		0	0	0	0	0	0	0	0	0	0	0
151	F	Italian	85202	Vertebral and Cerebral Vasculopathy and Infarct / Intracranial Haemorrhages	emergency department	geriatrics	geriatrics	Supported Discharge Setting - Botticelli		0	0	0	0	0	0	calcium and vitamin D	0	0	0	1	1	1	1	1	1	0	0	0	0	0		0	0	0	0	0	0		0	0	0	0	0	0	0	0	0	0	0
152	M	Italian	431	Vertebral and Cerebral Vasculopathy and Infarct / Intracranial Haemorrhages	emergency department	neurology	neurology	rehabilitation setting - SAAPA Settimo		0	0	0	0	0	0		0	0	0	0	0	0	0	0	0	0	0	0	0	0		0	0	0	0	0	0		0	0	0	0	0	0	0	0	0	0	0
153	F	Italian	82022	Fractures and Complications of Orthopedic Prostheses	emergency department	orthopedics	orthopedics	Long-stay Care - SAAPA Settimo		0	0	0	0	0	0		0	0	0	0	0	0	0	0	0	0	0	0	0	0	Lack of Documentation
154	M	Italian	49121	Respiratory tract infections	emergency department	geriatrics	geriatrics	Supported Discharge Setting - SAAPA Settimo		0	0	0	0	0	0		0	0	0	0	0	0	0	0	0	0	0	0	0	0		0	0	0	0	0	0		0	0	0	0	0	0	0	0	0	0	0
155	F	Italian	4370	Vertebral and Cerebral Vasculopathy and Infarct / Intracranial Haemorrhages	emergency department	internal medicine	internal medicine	Supported Discharge Setting - SAAPA Settimo		0	0	0	0	0	0		0	0	0	0	0	0	0	0	0	0	0	0	0	0		0	0	0	0	0	0		0	0	0	0	0	0	0	0	0	0	0
156	M	Italian	417	Unspecified Infection	emergency department	internal medicine	internal medicine	Long-stay Care - SAAPA Settimo		0	0	0	0	0	0		0	0	0	0	0	0	0	0	0	0	0	0	0	0		0	0	0	0	0	0		0	0	0	0	0	0	0	0	0	0	0
157	F	Italian	42821	Cardiovascular diseases	emergency department	internal medicine	internal medicine	Supported Discharge Setting - SAAPA Settimo		0	0	0	0	0	0		0	0	0	0	0	0	0	0	0	0	0	0	0	0		0	0	0	0	0	0		0	0	0	0	0	0	0	0	0	0	0
158	M	Italian	486	Respiratory tract infections	emergency department	internal medicine	internal medicine	Long-stay Care - SAAPA Settimo	Antiepileptic	1	1	1	1	1	1		0	0	0	0	0	0	0	0	0	0	0	0	0	0		0	0	0	0	0	0		0	0	0	0	0	0	0	0	0	0	0
158	M	Italian	486	Respiratory tract infections	emergency department	internal medicine	internal medicine	Long-stay Care - SAAPA Settimo	Folic acid	1	1	1	1	1	1		0	0	0	0	0	0	0	0	0	0	0	0	0	0		0	0	0	0	0	0		0	0	0	0	0	0	0	0	0	0	0
159	M	Italian	5722	Hepatitis & Hepatic Encephalopathy	emergency department	internal medicine	internal medicine	Long-stay Care - SAAPA Settimo		0	0	0	0	0	0		0	0	0	0	0	0	0	0	0	0	0	0	0	0		0	0	0	0	0	0		0	0	0	0	0	0	0	0	0	0	0
160	F	Italian	82020	Fractures and Complications of Orthopedic Prostheses	emergency department	orthopedics	orthopedics	rehabilitation setting - SAAPA Settimo		0	0	0	0	0	0		0	0	0	0	0	0	0	0	0	0	0	0	0	0		0	0	0	0	0	0		0	0	0	0	0	0	0	0	0	0	0
161	F	Italian	43400	Vertebral and Cerebral Vasculopathy and Infarct / Intracranial Haemorrhages	emergency department	neurology	neurology	rehabilitation setting - SAAPA Settimo		0	0	0	0	0	0	Diuretics, ACE inhibitors and angiotensin receptor blockers	0	0	0	1	1	1	1	1	1	0	0	0	0	0		0	0	0	0	0	0		0	0	0	0	0	0	0	0	0	0	0
162	M	Italian	485	Respiratory tract infections	emergency department	internal medicine	internal medicine	Supported Discharge Setting - Botticelli		0	0	0	0	0	0		0	0	0	0	0	0	0	0	0	0	0	0	0	0	Proton Pump inhibitors	0	0	0	0	0	0		0	0	0	0	0	0	0	0	0	0	0
163	M	Italian	42823	Cardiovascular diseases	emergency department	geriatrics	geriatrics	Long-stay Care - SAAPA Settimo		0	0	0	0	0	0	Beta-blocker	0	0	0	1	1	1	1	1	1	0	0	0	0	0		0	0	0	0	0	0		0	0	0	0	0	0	0	0	0	0	0
164	F	Italian	27651	Dehydration, Hot Effects, Hydroelectrolyte Imbalances	emergency department	geriatrics	geriatrics	Integrated home care - District 6		0	0	0	0	0	0		0	0	0	0	0	0	0	0	0	0	0	0	0	0		0	0	0	0	0	0		0	0	0	0	0	0	0	0	0	0	0
165	F	Italian	82000	Fractures and Complications of Orthopedic Prostheses	emergency department	orthopedics	orthopedics	rehabilitation setting - SAAPA Settimo	not evaluable discrepance																							0	0	0	0	0	0		0	0	0	0	0	0	0	0	0	0	0
166	M	Italian	43401	Vertebral and Cerebral Vasculopathy and Infarct / Intracranial Haemorrhages	emergency department	neurology	neurology	Supported Discharge Setting - SAAPA Settimo		0	0	0	0	0	0		0	0	0	0	0	0	0	0	0	0	0	0	0	0		0	0	0	0	0	0		0	0	0	0	0	0	0	0	0	0	0
167	F	Italian	82000	Fractures and Complications of Orthopedic Prostheses	emergency department	orthopedics	orthopedics	rehabilitation setting - SAAPA Settimo		0	0	0	0	0	0		0	0	0	0	0	0	0	0	0	0	0	0	0	0		0	0	0	0	0	0		0	0	0	0	0	0	0	0	0	0	0
168	F	Italian	82022	Fractures and Complications of Orthopedic Prostheses	emergency department	orthopedics	orthopedics	rehabilitation setting - SAAPA Settimo		0	0	0	0	0	0		0	0	0	0	0	0	0	0	0	0	0	0	0	0		0	0	0	0	0	0		0	0	0	0	0	0	0	0	0	0	0
169	F	Italian	51884	Asthma & Respiratory Insufficiency	emergency department	internal medicine	internal medicine	Supported Discharge Setting - SAAPA Settimo		0	0	0	0	0	0		0	0	0	0	0	0	0	0	0	0	0	0	0	0		0	0	0	0	0	0		0	0	0	0	0	0	0	0	0	0	0
170	F	Italian	82000	Fractures and Complications of Orthopedic Prostheses	emergency department	orthopedics	orthopedics	rehabilitation setting - SAAPA Settimo		0	0	0	0	0	0		0	0	0	0	0	0	0	0	0	0	0	0	0	0		0	0	0	0	0	0		0	0	0	0	0	0	0	0	0	0	0
171	F	Italian	485	Respiratory tract infections	emergency department	geriatrics	geriatrics	Supported Discharge Setting - Botticelli		0	0	0	0	0	0		0	0	0	0	0	0	0	0	0	0	0	0	0	0		0	0	0	0	0	0		0	0	0	0	0	0	0	0	0	0	0
172	M	Italian	56030	Intestinal occlusion	emergency department	internal medicine	internal medicine	Integrated home care - District 7		0	0	0	0	0	0		0	0	0	0	0	0	0	0	0	0	0	0	0	0		0	0	0	0	0	0		0	0	0	0	0	0	0	0	0	0	0
173	M	Italian			emergency department	internal medicine	internal medicine	Supported Discharge Setting - SAAPA Settimo		0	0	0	0	0	0		0	0	0	0	0	0	0	0	0	0	0	0	0	0		0	0	0	0	0	0		0	0	0	0	0	0	0	0	0	0	0
174	M	Italian	4829	Respiratory tract infections	emergency department	internal medicine	internal medicine	Integrated home care - District 6		0	0	0	0	0	0		0	0	0	0	0	0	0	0	0	0	0	0	0	0		0	0	0	0	0	0		0	0	0	0	0	0	0	0	0	0	0
175	F	Italian	5990	Urinary Infections	emergency department	geriatrics	geriatrics	Supported Discharge Setting - SAAPA Settimo		0	0	0	0	0	0		0	0	0	0	0	0	0	0	0	0	0	0	0	0		0	0	0	0	0	0		0	0	0	0	0	0	0	0	0	0	0
176	M	Italian	4829	Respiratory tract infections	emergency department	internal medicine	internal medicine	Long-stay Care - SAAPA Settimo		0	0	0	0	0	0		0	0	0	0	0	0	0	0	0	0	0	0	0	0		0	0	0	0	0	0		0	0	0	0	0	0	0	0	0	0	0
177	F	Italian	82000	Fractures and Complications of Orthopedic Prostheses	emergency department	geriatrics	geriatrics	Integrated home care - District 6		0	0	0	0	0	0		0	0	0	0	0	0	0	0	0	0	0	0	0	0		0	0	0	0	0	0		0	0	0	0	0	0	0	0	0	0	0
178	M	Italian	82000	Fractures and Complications of Orthopedic Prostheses	emergency department	orthopedics	orthopedics	rehabilitation setting - Major	not evaluable discrepance																							0	0	0	0	0	0		0	0	0	0	0	0	0	0	0	0	0
179	M	Italian	485	Respiratory tract infections	emergency department	geriatrics	geriatrics	Supported Discharge Setting - Botticelli		0	0	0	0	0	0		0	0	0	0	0	0	0	0	0	0	0	0	0	0		0	0	0	0	0	0		0	0	0	0	0	0	0	0	0	0	0
180	F	Italian	71516	Arthrosis & Cervical Spondylosis	Ward	orthopedics	orthopedics	rehabilitation setting - Major	not evaluable discrepance																						Lack of Documentation
181	M	Italian	1985	Solid Tumor	Ward	orthopedics	orthopedics	rehabilitation setting - Major	not evaluable discrepance																							0	0	0	0	0	0		0	0	0	0	0	0	0	0	0	0	0
182	M	Italian	4321	Vertebral and Cerebral Vasculopathy and Infarct / Intracranial Haemorrhages	emergency department	cardiology	neurology	rehabilitation setting - Major		0	0	0	0	0	0		0	0	0	0	0	0	0	0	0	0	0	0	0	0		0	0	0	0	0	0		0	0	0	0	0	0	0	0	0	0	0
183	F	Italian	5761	Hepatitis & Hepatic Encephalopathy	emergency department	internal medicine	internal medicine	Supported Discharge Setting - Botticelli		0	0	0	0	0	0		0	0	0	0	0	0	0	0	0	0	0	0	0	0		0	0	0	0	0	0		0	0	0	0	0	0	0	0	0	0	0
184	M	Italian	53501	Gastritis and Gastroduodenal Ulcers	emergency department	internal medicine	internal medicine	Supported Discharge Setting - Botticelli		0	0	0	0	0	0	Antiepileptic	0	0	0	1	1	1	1	1	1	0	0	0	0	0	Lack of Documentation
185	F	Italian	8024	Fractures and Complications of Orthopedic Prostheses	emergency department	internal medicine	internal medicine	Supported Discharge Setting - Botticelli		0	0	0	0	0	0		0	0	0	0	0	0	0	0	0	0	0	0	0	0		0	0	0	0	0	0		0	0	0	0	0	0	0	0	0	0	0
186	F	Ethiopian	389	Septicemia	emergency department	internal medicine	internal medicine	Supported Discharge Setting - SAAPA Settimo		0	0	0	0	0	0		0	0	0	0	0	0	0	0	0	0	0	0	0	0	Proton Pump inhibitors	1	1	1	1	1	1		0	0	0	0	0	0	0	0	0	0	0
187	M	Chinese	43401	Vertebral and Cerebral Vasculopathy and Infarct / Intracranial Haemorrhages	emergency department	neurology	neurology	rehabilitation setting - SAAPA Settimo		0	0	0	0	0	0		0	0	0	0	0	0	0	0	0	0	0	0	0	0		0	0	0	0	0	0		0	0	0	0	0	0	0	0	0	0	0
188	F	Italian	70705	Decubitus ulcers	emergency department	geriatrics	geriatrics	Integrated home care - District 7		0	0	0	0	0	0		0	0	0	0	0	0	0	0	0	0	0	0	0	0		0	0	0	0	0	0		0	0	0	0	0	0	0	0	0	0	0
189	M	Italian	388	Septicemia	emergency department	geriatrics	geriatrics	Long-stay Care - SAAPA Settimo		0	0	0	0	0	0		0	0	0	0	0	0	0	0	0	0	0	0	0	0		0	0	0	0	0	0		0	0	0	0	0	0	0	0	0	0	0
190	M	Italian	53230	Gastritis and Gastroduodenal Ulcers	emergency department	internal medicine	internal medicine	Supported Discharge Setting - Botticelli		0	0	0	0	0	0		0	0	0	0	0	0	0	0	0	0	0	0	0	0		0	0	0	0	0	0		0	0	0	0	0	0	0	0	0	0	0
191	M	Nigerian	436	Vertebral and Cerebral Vasculopathy and Infarct / Intracranial Haemorrhages	emergency department	internal medicine	internal medicine	rehabilitation setting - SAAPA Settimo		0	0	0	0	0	0		0	0	0	0	0	0	0	0	0	0	0	0	0	0		0	0	0	0	0	0		0	0	0	0	0	0	0	0	0	0	0
192	M	Italian	29040	Dementia & Delirium	emergency department	internal medicine	internal medicine	Supported Discharge Setting - Botticelli		0	0	0	0	0	0		0	0	0	0	0	0	0	0	0	0	0	0	0	0		0	0	0	0	0	0		0	0	0	0	0	0	0	0	0	0	0
193	F	Italian	82020	Fractures and Complications of Orthopedic Prostheses	emergency department	internal medicine	orthopedics	rehabilitation setting - Major		0	0	0	0	0	0		0	0	0	0	0	0	0	0	0	0	0	0	0	0		0	0	0	0	0	0		0	0	0	0	0	0	0	0	0	0	0
194	M	Italian	3849	Septicemia	emergency department	internal medicine	internal medicine	Integrated home care - District 6	not evaluable discrepance																							0	0	0	0	0	0		0	0	0	0	0	0	0	0	0	0	0
195	M	Italian	7994	Solid Tumor	emergency department	internal medicine	internal medicine	Supported Discharge Setting - SAAPA Settimo	Lack of Documentation																							0	0	0	0	0	0		0	0	0	0	0	0	0	0	0	0	0
196	F	Italian	29041	Dementia & Delirium	emergency department	geriatrics	geriatrics	Supported Discharge Setting - SAAPA Settimo		0	0	0	0	0	0		0	0	0	0	0	0	0	0	0	0	0	0	0	0		0	0	0	0	0	0		0	0	0	0	0	0	0	0	0	0	0
197	M	Italian	71515	Arthrosis & Cervical Spondylosis	Ward	orthopedics	orthopedics	rehabilitation setting - SAAPA Settimo	not evaluable discrepance																							0	0	0	0	0	0		0	0	0	0	0	0	0	0	0	0	0
198	F	Italian	71515	Arthrosis & Cervical Spondylosis	Ward	orthopedics	orthopedics	rehabilitation setting - SAAPA Settimo	not evaluable discrepance																							0	0	0	0	0	0		0	0	0	0	0	0	0	0	0	0	0
199	F	Italian	35789	neuropathies	emergency department	internal medicine	internal medicine	Supported Discharge Setting - SAAPA Settimo		0	0	0	0	0	0	steroids	0	0	0	1	1	1	1	1	1	0	0	0	0	0		0	0	0	0	0	0		0	0	0	0	0	0	0	0	0	0	0
200	M	Italian	51884	Asthma & Respiratory Insufficiency	emergency department	internal medicine	internal medicine	Supported Discharge Setting - SAAPA Settimo		0	0	0	0	0	0	steroids	0	0	0	1	1	1	1	1	1	0	0	0	0	0		0	0	0	0	0	0		0	0	0	0	0	0	0	0	0	0	0
201	F	Italian	4660	Respiratory tract infections	emergency department	internal medicine	internal medicine	Supported Discharge Setting - Botticelli		0	0	0	0	0	0		0	0	0	0	0	0	0	0	0	0	0	0	0	0		0	0	0	0	0	0		0	0	0	0	0	0	0	0	0	0	0
202	M	Italian	43321	Vertebral and Cerebral Vasculopathy and Infarct / Intracranial Haemorrhages	emergency department	internal medicine	neurology	rehabilitation setting - SAAPA Settimo		0	0	0	0	0	0		0	0	0	0	0	0	0	0	0	0	0	0	0	0		0	0	0	0	0	0		0	0	0	0	0	0	0	0	0	0	0
203	M	Italian	42823	Cardiovascular diseases	emergency department	geriatrics	geriatrics	Integrated home care - District 6		0	0	0	0	0	0		0	0	0	0	0	0	0	0	0	0	0	0	0	0		0	0	0	0	0	0		0	0	0	0	0	0	0	0	0	0	0
204	F	Italian	5950	Urinary Infections	emergency department	internal medicine	internal medicine	Supported Discharge Setting - SAAPA Settimo		0	0	0	0	0	0		0	0	0	0	0	0	0	0	0	0	0	0	0	0		0	0	0	0	0	0		0	0	0	0	0	0	0	0	0	0	0
205	F	Italian	485	Respiratory tract infections	emergency department	internal medicine	internal medicine	Supported Discharge Setting - SAAPA Settimo		0	0	0	0	0	0	Antithrombotic	0	0	0	1	1	1	1	1	1	0	0	0	0	0		0	0	0	0	0	0		0	0	0	0	0	0	0	0	0	0	0
206	F	Italian	3812	Respiratory tract infections	Ward	neurology	neurology	rehabilitation setting - Major		0	0	0	0	0	0		0	0	0	0	0	0	0	0	0	0	0	0	0	0		0	0	0	0	0	0		0	0	0	0	0	0	0	0	0	0	0
207	F	Italian	82101	Fractures and Complications of Orthopedic Prostheses	emergency department	orthopedics	orthopedics	rehabilitation setting - Major	not evaluable discrepance																							0	0	0	0	0	0		0	0	0	0	0	0	0	0	0	0	0
208	M	Italian	4660	Respiratory tract infections	emergency department	internal medicine	internal medicine	Supported Discharge Setting - Botticelli		0	0	0	0	0	0		0	0	0	0	0	0	0	0	0	0	0	0	0	0		0	0	0	0	0	0		0	0	0	0	0	0	0	0	0	0	0
209	M	Italian	71515	Arthrosis & Cervical Spondylosis	Ward	orthopedics	orthopedics	rehabilitation setting - Major	not evaluable discrepance																							0	0	0	0	0	0		0	0	0	0	0	0	0	0	0	0	0
210	F	Italian	4321	Vertebral and Cerebral Vasculopathy and Infarct / Intracranial Haemorrhages	emergency department	neurology	neurology	Supported Discharge Setting - SAAPA Settimo		0	0	0	0	0	0		0	0	0	0	0	0	0	0	0	0	0	0	0	0		0	0	0	0	0	0		0	0	0	0	0	0	0	0	0	0	0
211	M	Italian	82101	Fractures and Complications of Orthopedic Prostheses	emergency department	orthopedics	orthopedics	rehabilitation setting - SAAPA Settimo	not evaluable discrepance																							0	0	0	0	0	0		0	0	0	0	0	0	0	0	0	0	0
212	M	Italian	4321	Vertebral and Cerebral Vasculopathy and Infarct / Intracranial Haemorrhages	emergency department	intensive care unit	neurology	rehabilitation setting - SAAPA Settimo		0	0	0	0	0	0		0	0	0	0	0	0	0	0	0	0	0	0	0	0		0	0	0	0	0	0		0	0	0	0	0	0	0	0	0	0	0
213	F	Italian	382	Septicemia	emergency department	internal medicine	internal medicine	Supported Discharge Setting - SAAPA Settimo		0	0	0	0	0	0		0	0	0	0	0	0	0	0	0	0	0	0	0	0		0	0	0	0	0	0		0	0	0	0	0	0	0	0	0	0	0
214	F	Italian	82020	Fractures and Complications of Orthopedic Prostheses	emergency department	orthopedics	orthopedics	rehabilitation setting - SAAPA Settimo		0	0	0	0	0	0		0	0	0	0	0	0	0	0	0	0	0	0	0	0	Lack of Documentation
215	F	Italian	42820	Cardiovascular diseases	emergency department	internal medicine	internal medicine	Long-stay Care - SAAPA Settimo		0	0	0	0	0	0		0	0	0	0	0	0	0	0	0	0	0	0	0	0		0	0	0	0	0	0		0	0	0	0	0	0	0	0	0	0	0
216	F	Italian	85400	Intracranial Contusions & Traumas	emergency department	internal medicine	internal medicine	Supported Discharge Setting - SAAPA Settimo		0	0	0	0	0	0		0	0	0	0	0	0	0	0	0	0	0	0	0	0		0	0	0	0	0	0		0	0	0	0	0	0	0	0	0	0	0
217	F	Italian	417	Unspecified Infection	emergency department	geriatrics	geriatrics	Long-stay Care - SAAPA Settimo		0	0	0	0	0	0		0	0	0	0	0	0	0	0	0	0	0	0	0	0		0	0	0	0	0	0		0	0	0	0	0	0	0	0	0	0	0
218	F	Italian	82001	Fractures and Complications of Orthopedic Prostheses	emergency department	orthopedics	orthopedics	rehabilitation setting - SAAPA Settimo		0	0	0	0	0	0		0	0	0	0	0	0	0	0	0	0	0	0	0	0		0	0	0	0	0	0		0	0	0	0	0	0	0	0	0	0	0
219	M	Italian	41519	Pulmonary embolism	emergency department	internal medicine	internal medicine	Long-stay Care - SAAPA Settimo		0	0	0	0	0	0		0	0	0	0	0	0	0	0	0	0	0	0	0	0		0	0	0	0	0	0		0	0	0	0	0	0	0	0	0	0	0
220	F	Italian	4281	Cardiovascular diseases	emergency department	internal medicine	internal medicine	Long-stay Care - SAAPA Settimo		0	0	0	0	0	0		0	0	0	0	0	0	0	0	0	0	0	0	0	0		0	0	0	0	0	0		0	0	0	0	0	0	0	0	0	0	0
221	F	Italian	82001	Fractures and Complications of Orthopedic Prostheses	emergency department	orthopedics	orthopedics	rehabilitation setting - SAAPA Settimo		0	0	0	0	0	0		0	0	0	0	0	0	0	0	0	0	0	0	0	0		0	0	0	0	0	0		0	0	0	0	0	0	0	0	0	0	0
222	F	Italian	41519	Pulmonary embolism	emergency department	internal medicine	internal medicine	Supported Discharge Setting - SAAPA Settimo		0	0	0	0	0	0		0	0	0	0	0	0	0	0	0	0	0	0	0	0		0	0	0	0	0	0		0	0	0	0	0		0	0	0	0	0
223	F	Italian	27651	Dehydration, Hot Effects, Hydroelectrolyte Imbalances	emergency department	internal medicine	internal medicine	Supported Discharge Setting - Botticelli		0	0	0	0	0	0		0	0	0	0	0	0	0	0	0	0	0	0	0	0		0	0	0	0	0	0		0	0	0	0	0	0	0	0	0	0	0
224	F	Italian	5119	pleural effusion	emergency department	geriatrics	geriatrics	Long-stay Care - SAAPA Settimo		0	0	0	0	0	0		0	0	0	0	0	0	0	0	0	0	0	0	0	0		0	0	0	0	0	0		0	0	0	0	0	0	0	0	0	0	0
225	M	Italian	5552	Gastrointestinal Infections	emergency department	internal medicine	internal medicine	Long-stay Care - SAAPA Settimo		0	0	0	0	0	0		0	0	0	0	0	0	0	0	0	0	0	0	0	0		0	0	0	0	0	0		0	0	0	0	0	0	0	0	0	0	0
226	F	Italian	29041	Dementia & Delirium	emergency department	geriatrics	geriatrics	Long-stay Care - SAAPA Settimo		0	0	0	0	0	0		0	0	0	0	0	0	0	0	0	0	0	0	0	0		0	0	0	0	0	0		0	0	0	0	0	0	0	0	0	0	0
227	M	Italian	7211	Arthrosis & Cervical Spondylosis	emergency department	neurology	neurology	rehabilitation setting - SAAPA Settimo		0	0	0	0	0	0		0	0	0	0	0	0	0	0	0	0	0	0	0	0		0	0	0	0	0	0		0	0	0	0	0	0	0	0	0	0	0
228	F	Italian	82020	Fractures and Complications of Orthopedic Prostheses	emergency department	orthopedics	orthopedics	rehabilitation setting - SAAPA Settimo	Lack of Documentation																							0	0	0	0	0	0		0	0	0	0	0	0	0	0	0	0	0
229	F	Italian	51881	Asthma & Respiratory Insufficiency	emergency department	internal medicine	internal medicine	Long-stay Care - SAAPA Settimo		0	0	0	0	0	0		0	0	0	0	0	0	0	0	0	0	0	0	0	0		0	0	0	0	0	0		0	0	0	0	0	0	0	0	0	0	0
230	F	Italian	99591	Septicemia	emergency department	geriatrics	geriatrics	Long-stay Care - SAAPA Settimo		0	0	0	0	0	0		0	0	0	0	0	0	0	0	0	0	0	0	0	0		0	0	0	0	0	0		0	0	0	0	0	0	0	0	0	0	0
231	M	Italian	4829	Respiratory tract infections	emergency department	internal medicine	internal medicine	Supported Discharge Setting - SAAPA Settimo		0	0	0	0	0	0		0	0	0	0	0	0	0	0	0	0	0	0	0	0		0	0	0	0	0	0		0	0	0	0	0	0	0	0	0	0	0
232	M	Italian	1533	Solid Tumor	emergency department	surgery	internal medicine	Long-stay Care - SAAPA Settimo		0	0	0	0	0	0		0	0	0	0	0	0	0	0	0	0	0	0	0	0		0	0	0	0	0	0		0	0	0	0	0	0	0	0	0	0	0
233	F	Italian	82020	Fractures and Complications of Orthopedic Prostheses	emergency department	orthopedics	orthopedics	rehabilitation setting - SAAPA Settimo		0	0	0	0	0	0		0	0	0	0	0	0	0	0	0	0	0	0	0	0	Lack of Documentation
234	M	Italian	4280	Cardiovascular diseases	emergency department	internal medicine	internal medicine	Supported Discharge Setting - Botticelli		0	0	0	0	0	0		0	0	0	0	0	0	0	0	0	0	0	0	0	0		0	0	0	0	0	0		0	0	0	0	0	0	0	0	0	0	0
235	F	Italian	20203	Linfo-Hematology Tumors	emergency department	geriatrics	geriatrics	Long-stay Care - SAAPA Settimo		0	0	0	0	0	0		0	0	0	0	0	0	0	0	0	0	0	0	0	0		0	0	0	0	0	0		0	0	0	0	0	0	0	0	0	0	0
236	M	Italian	42823	Cardiovascular diseases	emergency department	geriatrics	geriatrics	Supported Discharge Setting - Botticelli		0	0	0	0	0	0		0	0	0	0	0	0	0	0	0	0	0	0	0	0		0	0	0	0	0	0		0	0	0	0	0	0	0	0	0	0	0
237	F	Italian	82000	Fractures and Complications of Orthopedic Prostheses	emergency department	orthopedics	orthopedics	rehabilitation setting - SAAPA Settimo		0	0	0	0	0	0		0	0	0	0	0	0	0	0	0	0	0	0	0	0		0	0	0	0	0	0		0	0	0	0	0	0	0	0	0	0	0
238	F	Romanian	85124	Intracranial Contusions & Traumas	emergency department	neurology	neurology	Long-stay Care - SAAPA Settimo		0	0	0	0	0	0		0	0	0	0	0	0	0	0	0	0	0	0	0	0		0	0	0	0	0	0		0	0	0	0	0	0	0	0	0	0	0
239	M	Italian	4289	Cardiovascular diseases	emergency department	internal medicine	internal medicine	Supported Discharge Setting - SAAPA Settimo		0	0	0	0	0	0		0	0	0	0	0	0	0	0	0	0	0	0	0	0		0	0	0	0	0	0		0	0	0	0	0	0	0	0	0	0	0
240	F	Italian	82000	Fractures and Complications of Orthopedic Prostheses	emergency department	orthopedics	orthopedics	rehabilitation setting - Major		0	0	0	0	0	0		0	0	0	0	0	0	0	0	0	0	0	0	0	0		0	0	0	0	0	0		0	0	0	0	0	0	0	0	0	0	0
241	M	Italian	4941	Respiratory tract infections	emergency department	internal medicine	internal medicine	Supported Discharge Setting - Botticelli		0	0	0	0	0	0		0	0	0	0	0	0	0	0	0	0	0	0	0	0		0	0	0	0	0	0		0	0	0	0	0	0	0	0	0	0	0
242	M	Italian	485	Respiratory tract infections	emergency department	geriatrics	geriatrics	Supported Discharge Setting - Botticelli		0	0	0	0	0	0		0	0	0	0	0	0	0	0	0	0	0	0	0	0		0	0	0	0	0	0		0	0	0	0	0	0	0	0	0	0	0
243	F	Italian	82020	Fractures and Complications of Orthopedic Prostheses	emergency department	orthopedics	orthopedics	rehabilitation setting - Major	Lack of Documentation																							0	0	0	0	0	0		0	0	0	0	0	0	0	0	0	0	0
244	M	Italian	72888	Rhabdomyolysis	emergency department	internal medicine	internal medicine	Supported Discharge Setting - SAAPA Settimo		0	0	0	0	0	0		0	0	0	0	0	0	0	0	0	0	0	0	0	0		0	0	0	0	0	0		0	0	0	0	0	0	0	0	0	0	0
245	F	Italian	85222	Vertebral and Cerebral Vasculopathy and Infarct / Intracranial Haemorrhages	emergency department	neurology	neurology	rehabilitation setting - SAAPA Settimo		0	0	0	0	0	0		0	0	0	0	0	0	0	0	0	0	0	0	0	0		0	0	0	0	0	0		0	0	0	0	0	0	0	0	0	0	0
246	F	Italian	51881	Asthma & Respiratory Insufficiency	emergency department	surgery	geriatrics	Long-stay Care - SAAPA Settimo		0	0	0	0	0	0		0	0	0	0	0	0	0	0	0	0	0	0	0	0		0	0	0	0	0	0		0	0	0	0	0	0	0	0	0	0	0
247	F	Italian	82000	Fractures and Complications of Orthopedic Prostheses	emergency department	orthopedics	orthopedics	rehabilitation setting - SAAPA Settimo		0	0	0	0	0	0		0	0	0	0	0	0	0	0	0	0	0	0	0	0		0	0	0	0	0	0		0	0	0	0	0	0	0	0	0	0	0
248	F	Italian	82020	Fractures and Complications of Orthopedic Prostheses	emergency department	orthopedics	orthopedics	rehabilitation setting - SAAPA Settimo		0	0	0	0	0	0		0	0	0	0	0	0	0	0	0	0	0	0	0	0		0	0	0	0	0	0		0	0	0	0	0	0	0	0	0	0	0
249	F	Italian	5990	Urinary Infections	emergency department	geriatrics	geriatrics	Supported Discharge Setting - Botticelli		0	0	0	0	0	0	Anxiolytics and antidepressants	0	0	0	1	1	1	1	1	1	0	0	0	0	0		0	0	0	0	0	0		0	0	0	0	0	0	0	0	0	0	0
250	M	Italian	51881	Asthma & Respiratory Insufficiency	emergency department	internal medicine	internal medicine	Long-stay Care - SAAPA Settimo		0	0	0	0	0	0		0	0	0	0	0	0	0	0	0	0	0	0	0	0		0	0	0	0	0	0		0	0	0	0	0	0	0	0	0	0	0
251	M	Italian	3842	Septicemia	emergency department	geriatrics	geriatrics	Long-stay Care - SAAPA Settimo		0	0	0	0	0	0		0	0	0	0	0	0	0	0	0	0	0	0	0	0		0	0	0	0	0	0		0	0	0	0	0	0	0	0	0	0	0
252	M	Italian	2459	thyroiditis	emergency department	orthopedics	geriatrics	Long-stay Care - SAAPA Settimo		0	0	0	0	0	0		0	0	0	0	0	0	0	0	0	0	0	0	0	0		0	0	0	0	0	0		0	0	0	0	0	0	0	0	0	0	0
253	F	Italian	5950	Urinary Infections	emergency department	internal medicine	internal medicine	Long-stay Care - SAAPA Settimo		0	0	0	0	0	0		0	0	0	0	0	0	0	0	0	0	0	0	0	0		0	0	0	0	0	0		0	0	0	0	0	0	0	0	0	0	0
254	F	Italian	42823	Cardiovascular diseases	emergency department	geriatrics	geriatrics	Long-stay Care - SAAPA Settimo		0	0	0	0	0	0		0	0	0	0	0	0	0	0	0	0	0	0	0	0		0	0	0	0	0	0		0	0	0	0	0	0	0	0	0	0	0
255	F	Italian	82001	Fractures and Complications of Orthopedic Prostheses	emergency department	orthopedics	orthopedics	rehabilitation setting - SAAPA Settimo		0	0	0	0	0	0		0	0	0	0	0	0	0	0	0	0	0	0	0	0	Lack of Documentation
256	M	Italian	3239	Central nervous system infections	emergency department	internal medicine	neurology	rehabilitation setting - SAAPA Settimo	antiviral	1	1	1	1	1	1		0	0	0	0	0	0	0	0	0	0	0	0	0	0		0	0	0	0	0	0		0	0	0	0	0	0	0	0	0	0	0
257	F	Italian	82000	Fractures and Complications of Orthopedic Prostheses	emergency department	orthopedics	orthopedics	rehabilitation setting - SAAPA Settimo		0	0	0	0	0	0		0	0	0	0	0	0	0	0	0	0	0	0	0	0		0	0	0	0	0	0		0	0	0	0	0	0	0	0	0	0	0
258	F	Italian	82021	Fractures and Complications of Orthopedic Prostheses	emergency department	orthopedics	orthopedics	rehabilitation setting - SAAPA Settimo	not evaluable discrepance																							0	0	0	0	0	0		0	0	0	0	0	0	0	0	0	0	0
259	M	Italian	7802	Syncope	emergency department	internal medicine	internal medicine	Supported Discharge Setting - SAAPA Settimo		0	0	0	0	0	0		0	0	0	0	0	0	0	0	0	0	0	0	0	0		0	0	0	0	0	0		0	0	0	0	0	0	0	0	0	0	0
260	M	Italian	82020	Fractures and Complications of Orthopedic Prostheses	emergency department	orthopedics	orthopedics	rehabilitation setting - SAAPA Settimo	not evaluable discrepance																							0	0	0	0	0	0		0	0	0	0	0	0	0	0	0	0	0
261	F	Italian	1572	Solid Tumor	emergency department	geriatrics	geriatrics	Long-stay Care - SAAPA Settimo		0	0	0	0	0	0		0	0	0	0	0	0	0	0	0	0	0	0	0	0		0	0	0	0	0	0		0	0	0	0	0	0	0	0	0	0	0
262	F	Italian	8052	Fractures and Complications of Orthopedic Prostheses	emergency department	geriatrics	geriatrics	Long-stay Care - SAAPA Settimo		0	0	0	0	0	0		0	0	0	0	0	0	0	0	0	0	0	0	0	0		0	0	0	0	0	0		0	0	0	0	0	0	0	0	0	0	0
263	M	Italian	43401	Vertebral and Cerebral Vasculopathy and Infarct / Intracranial Haemorrhages	emergency department	neurology	neurology	rehabilitation setting - SAAPA Settimo	not evaluable discrepance																							0	0	0	0	0	0		0	0	0	0	0	0	0	0	0	0	0
264	F	Italian	72889	Muscular Pathology	emergency department	internal medicine	internal medicine	Long-stay Care - SAAPA Settimo		0	0	0	0	0	0		0	0	0	0	0	0	0	0	0	0	0	0	0	0		0	0	0	0	0	0	thyroid hormone	0	0	0	0	0	1	0	0	0	0	0
265	M	Italian	27651	Dehydration, Hot Effects, Hydroelectrolyte Imbalances	emergency department	geriatrics	geriatrics	Long-stay Care - SAAPA Settimo		0	0	0	0	0	0		0	0	0	0	0	0	0	0	0	0	0	0	0	0		0	0	0	0	0	0		0	0	0	0	0	0	0	0	0	0	0
266	F	Italian	42731	Cardiovascular diseases	emergency department	internal medicine	internal medicine	Supported Discharge Setting - SAAPA Settimo		0	0	0	0	0	0		0	0	0	0	0	0	0	0	0	0	0	0	0	0		0	0	0	0	0	0		0	0	0	0	0	0	0	0	0	0	0
267	F	Italian	70703	Decubitus ulcers	emergency department	geriatrics	geriatrics	Long-stay Care - SAAPA Settimo		0	0	0	0	0	0		0	0	0	0	0	0	0	0	0	0	0	0	0	0		0	0	0	0	0	0		0	0	0	0	0	0	0	0	0	0	0
268	F	Italian	82020	Fractures and Complications of Orthopedic Prostheses	emergency department	orthopedics	orthopedics	rehabilitation setting - SAAPA Settimo	Lack of Documentation																							0	0	0	0	0	0		0	0	0	0	0	0	0	0	0	0	0
269	M	Italian	1455	Solid Tumor	emergency department	internal medicine	internal medicine	Integrated home care - District 7		0	0	0	0	0	0		0	0	0	0	0	0		0	0	0	0	0	0	0		0	0	0	0	0	0		0	0	0	0	0	0	0	0	0	0	0
270	F	Italian	388	Septicemia	emergency department	geriatrics	geriatrics	Long-stay Care - SAAPA Settimo		0	0	0	0	0	0		0	0	0	0	0	0	0	0	0	0	0	0	0	0		0	0	0	0	0	0		0	0	0	0	0	0	0	0	0	0	0
271	F	Italian	3383	Solid Tumor	emergency department	internal medicine	internal medicine	Long-stay Care - SAAPA Settimo		0	0	0	0	0	0		0	0	0	0	0	0	0	0	0	0	0	0	0	0		0	0	0	0	0	0		0	0	0	0	0	0	0	0	0	0	0
272	F	Italian	82001	Fractures and Complications of Orthopedic Prostheses	emergency department	orthopedics	orthopedics	rehabilitation setting - SAAPA Settimo	not evaluable discrepance																							0	0	0	0	0	0		0	0	0	0	0	0	0	0	0	0	0
273	M	Italian	485	Respiratory tract infections	emergency department	internal medicine	internal medicine	Integrated home care - District 6		0	0	0	0	0	0		0	0	0	0	0	0	0	0	0	0	0	0	0	0		0	0	0	0	0	0		0	0	0	0	0	0	0	0	0	0	0
274	M	Italian	82020	Fractures and Complications of Orthopedic Prostheses	emergency department	orthopedics	orthopedics	rehabilitation setting - SAAPA Settimo	Lack of Documentation																							0	0	0	0	0	0		0	0	0	0	0	0	0	0	0	0	0
275	M	Italian	2761	Dehydration, Hot Effects, Hydroelectrolyte Imbalances	emergency department	internal medicine	internal medicine	Supported Discharge Setting - Botticelli		0	0	0	0	0	0		0	0	0	0	0	0	0	0	0	0	0	0	0	0		0	0	0	0	0	0		0	0	0	0	0	0	0	0	0	0	0
276	F	Italian	99644	Fractures and Complications of Orthopedic Prostheses	emergency department	orthopedics	orthopedics	rehabilitation setting - SAAPA Settimo		0	0	0	0	0	0		0	0	0	0	0	0	0	0	0	0	0	0	0	0		0	0	0	0	0	0		0	0	0	0	0	0	0	0	0	0	0
277	M	Italian	4289	Cardiovascular diseases	emergency department	internal medicine	internal medicine	Supported Discharge Setting - SAAPA Settimo		0	0	0	0	0	0		0	0	0	0	0	0	0	0	0	0	0	0	0	0		0	0	0	0	0	0		0	0	0	0	0	0	0	0	0	0	0
278	F	Italian	9929	Dehydration, Hot Effects, Hydroelectrolyte Imbalances	emergency department	internal medicine	internal medicine	Supported Discharge Setting - SAAPA Settimo		0	0	0	0	0	0		0	0	0	0	0	0	0	0	0	0	0	0	0	0		0	0	0	0	0	0		0	0	0	0	0	0	0	0	0	0	0
279	F	Italian	49121	Respiratory tract infections	emergency department	geriatrics	geriatrics	Supported Discharge Setting - SAAPA Settimo		0	0	0	0	0	0		0	0	0	0	0	0	0	0	0	0	0	0	0	0		0	0	0	0	0	0		0	0	0	0	0	0	0	0	0	0	0
280	M	Italian	43311	Vertebral and Cerebral Vasculopathy and Infarct / Intracranial Haemorrhages	emergency department	neurology	neurology	rehabilitation setting - SAAPA Settimo	Proton Pump inhibitors	1	1	1	1	1	1		0	0	0	0	0	0	0	0	0	0	0	0	0	0		0	0	0	0	0	0		0	0	0	0	0	0	0	0	0	0	0
281	F	Italian	1551	Solid Tumor	emergency department	surgery	internal medicine	Long-stay Care - SAAPA Settimo		0	0	0	0	0	0		0	0	0	0	0	0	0	0	0	0	0	0	0	0	Lack of Documentation
282	F	Italian	27651	Dehydration, Hot Effects, Hydroelectrolyte Imbalances	emergency department	internal medicine	internal medicine	Supported Discharge Setting - Botticelli	Statins	1	1	1	1	1	1		0	0	0	0	0	0	0	0	0	0	0	0	0	0		0	0	0	0	0	0		0	0	0	0	0	0	0	0	0	0	0
283	M	Italian	5990	Urinary Infections	emergency department	geriatrics	geriatrics	Long-stay Care - SAAPA Settimo		0	0	0	0	0	0		0	0	0	0	0	0	0	0	0	0	0	0	0	0		0	0	0	0	0	0		0	0	0	0	0	0	0	0	0	0	0
284	F	Italian	81381	Fractures and Complications of Orthopedic Prostheses	emergency department	internal medicine	internal medicine	Supported Discharge Setting - Botticelli	Lack of Documentation																						Lack of Documentation
285	F	Italian	82020	Fractures and Complications of Orthopedic Prostheses	emergency department	orthopedics	orthopedics	Supported Discharge Setting - Botticelli		0	0	0	0	0	0		0	0	0	0	0	0	0	0	0	0	0	0	0	0		0	0	0	0	0	0		0	0	0	0	0	0	0	0	0	0	0
286	M	Italian	485	Respiratory tract infections	emergency department	internal medicine	internal medicine	Supported Discharge Setting - Botticelli		0	0	0	0	0	0		0	0	0	0	0	0	0	0	0	0	0	0	0	0		0	0	0	0	0	0		0	0	0	0	0	0	0	0	0	0	0
287	F	Italian	71515	Arthrosis & Cervical Spondylosis	Ward	orthopedics	orthopedics	rehabilitation setting - SAAPA Settimo	not evaluable discrepance																							0	0	0	0	0	0		0	0	0	0	0	0	0	0	0	0	0
288	M	Italian	82000	Fractures and Complications of Orthopedic Prostheses	emergency department	orthopedics	orthopedics	rehabilitation setting - SAAPA Settimo		0	0	0	0	0	0		0	0	0	0	0	0	0	0	0	0	0	0	0	0		0	0	0	0	0	0		0	0	0	0	0	0	0	0	0	0	0
289	F	Italian	41519	Pulmonary embolism	emergency department	internal medicine	internal medicine	Supported Discharge Setting - Botticelli		0	0	0	0	0	0		0	0	0	0	0	0	0	0	0	0	0	0	0	0		0	0	0	0	0	0		0	0	0	0	0	0	0	0	0	0	0
290	M	Italian	25022	Diabetes	emergency department	geriatrics	geriatrics	Integrated home care - District 6		0	0	0	0	0	0		0	0	0	0	0	0	0	0	0	0	0	0	0	0		0	0	0	0	0	0		0	0	0	0	0	0	0	0	0	0	0
290	M	Italian	25022	Diabetes	emergency department	geriatrics	geriatrics	Integrated home care - District 6		0	0	0	0	0	0		0	0	0	0	0	0	0	0	0	0	0	0	0	0		0	0	0	0	0	0		0	0	0	0	0	0	0	0	0	0	0
290	M	Italian	25022	Diabetes	emergency department	geriatrics	geriatrics	Integrated home care - District 6		0	0	0	0	0	0		0	0	0	0	0	0	0	0	0	0	0	0	0	0		0	0	0	0	0	0		0	0	0	0	0	0	0	0	0	0	0
290	M	Italian	25022	Diabetes	emergency department	geriatrics	geriatrics	Integrated home care - District 6		0	0	0	0	0	0		0	0	0	0	0	0	0	0	0	0	0	0	0	0		0	0	0	0	0	0		0	0	0	0	0	0	0	0	0	0	0
290	M	Italian	25022	Diabetes	emergency department	geriatrics	geriatrics	Integrated home care - District 6		0	0	0	0	0	0		0	0	0	0	0	0	0	0	0	0	0	0	0	0		0	0	0	0	0	0		0	0	0	0	0	0	0	0	0	0	0
290	M	Italian	25022	Diabetes	emergency department	geriatrics	geriatrics	Integrated home care - District 6		0	0	0	0	0	0		0	0	0	0	0	0	0	0	0	0	0	0	0	0		0	0	0	0	0	0		0	0	0	0	0	0	0	0	0	0	0
290	M	Italian	25022	Diabetes	emergency department	geriatrics	geriatrics	Integrated home care - District 6		0	0	0	0	0	0		0	0	0	0	0	0	0	0	0	0	0	0	0	0		0	0	0	0	0	0		0	0	0	0	0	0	0	0	0	0	0
291	M	Italian	82322	Fractures and Complications of Orthopedic Prostheses	emergency department	orthopedics	orthopedics	rehabilitation setting - SAAPA Settimo		0	0	0	0	0	0		0	0	0	0	0	0	0	0	0	0	0	0	0	0		0	0	0	0	0	0		0	0	0	0	0	0	0	0	0	0	0
292	F	Italian	7504	Esofagee Diseases	emergency department	internal medicine	internal medicine	Long-stay Care - SAAPA Settimo		0	0	0	0	0	0		0	0	0	0	0	0	0	0	0	0	0	0	0	0		0	0	0	0	0	0		0	0	0	0	0	0	0	0	0	0	0
293	M	Italian	72888	Rhabdomyolysis	emergency department	geriatrics	geriatrics	Supported Discharge Setting - Botticelli		0	0	0	0	0	0		0	0	0	0	0	0	0	0	0	0	0	0	0	0		0	0	0	0	0	0		0	0	0	0	0	0	0	0	0	0	0
294	F	Italian	99641	Fractures and Complications of Orthopedic Prostheses	emergency department	orthopedics	orthopedics	rehabilitation setting - SAAPA Settimo		0	0	0	0	0	0		0	0	0	0	0	0	0	0	0	0	0	0	0	0		0	0	0	0	0	0		0	0	0	0	0	0	0	0	0	0	0
295	M	Italian	42823	Cardiovascular diseases	emergency department	geriatrics	geriatrics	Supported Discharge Setting - Botticelli		0	0	0	0	0	0		0	0	0	0	0	0	0	0	0	0	0	0	0	0	Diuretics, ACE inhibitors and angiotensin receptor blockers	1	1	1	1	1	1		0	0	0	0	0	0	0	0	0	0	0
296	M	Italian	29040	Dementia & Delirium	emergency department	internal medicine	internal medicine	Supported Discharge Setting - SAAPA Settimo		0	0	0	0	0	0		0	0	0	0	0	0	0	0	0	0	0	0	0	0	Folic acid	1	1	1	1	1	1		0	0	0	0	0	0	0	0	0	0	0
297	M	Italian			emergency department	orthopedics	orthopedics	Supported Discharge Setting - Botticelli	Lack of Documentation																							0	0	0	0	0	0		0	0	0	0	0	0	0	0	0	0	0
298	F	Italian	41070	Cardiovascular diseases	emergency department	geriatrics	geriatrics	Supported Discharge Setting - Botticelli	Lack of Documentation																						Lack of Documentation
299	F	Italian	82020	Fractures and Complications of Orthopedic Prostheses	emergency department	orthopedics	orthopedics	rehabilitation setting - Major	antiparkinsonian	1	1	1	1	1	1		0	0	0	0	0	0	0	0	0	0	0	0	0	0		0	0	0	0	0	0		0	0	0	0	0	0	0	0	0	0	0
300	M	Italian	82020	Fractures and Complications of Orthopedic Prostheses	emergency department	orthopedics	orthopedics	rehabilitation setting - Major	not evaluable discrepance																							0	0	0	0	0	0		0	0	0	0	0	0	0	0	0	0	0
300	M	Italian	82020	Fractures and Complications of Orthopedic Prostheses	emergency department	orthopedics	orthopedics	rehabilitation setting - Major	not evaluable discrepance																							0	0	0	0	0	0		0	0	0	0	0	0	0	0	0	0	0
300	M	Italian	82020	Fractures and Complications of Orthopedic Prostheses	emergency department	orthopedics	orthopedics	rehabilitation setting - Major	not evaluable discrepance																							0	0	0	0	0	0		0	0	0	0	0	0	0	0	0	0	0
300	M	Italian	82020	Fractures and Complications of Orthopedic Prostheses	emergency department	orthopedics	orthopedics	rehabilitation setting - Major	not evaluable discrepance																							0	0	0	0	0	0		0	0	0	0	0	0	0	0	0	0	0
300	M	Italian	82020	Fractures and Complications of Orthopedic Prostheses	emergency department	orthopedics	orthopedics	rehabilitation setting - Major	not evaluable discrepance																							0	0	0	0	0	0		0	0	0	0	0	0	0	0	0	0	0
300	M	Italian	82020	Fractures and Complications of Orthopedic Prostheses	emergency department	orthopedics	orthopedics	rehabilitation setting - Major	not evaluable discrepance																							0	0	0	0	0	0		0	0	0	0	0	0	0	0	0	0	0
300	M	Italian	82020	Fractures and Complications of Orthopedic Prostheses	emergency department	orthopedics	orthopedics	rehabilitation setting - Major	not evaluable discrepance																							0	0	0	0	0	0		0	0	0	0	0	0	0	0	0	0	0
300	M	Italian	82020	Fractures and Complications of Orthopedic Prostheses	emergency department	orthopedics	orthopedics	rehabilitation setting - Major	not evaluable discrepance																							0	0	0	0	0	0		0	0	0	0	0	0	0	0	0	0	0
300	M	Italian	82020	Fractures and Complications of Orthopedic Prostheses	emergency department	orthopedics	orthopedics	rehabilitation setting - Major	not evaluable discrepance																							0	0	0	0	0	0		0	0	0	0	0	0	0	0	0	0	0
301	F	Italian	5849	Nephrotic Syndrome, Other Genital-Urinary Pathologies, and Renal Insufficiency	emergency department	internal medicine	internal medicine	Supported Discharge Setting - Botticelli		0	0	0	0	0	0		0	0	0	0	0	0	0	0	0	0	0	0	0	0		0	0	0	0	0	0		0	0	0	0	0	0	0	0	0	0	0
302	M	Italian	29042	Dementia & Delirium	emergency department	internal medicine	internal medicine	Supported Discharge Setting - Botticelli		0	0	0	0	0	0		0	0	0	0	0	0	0	0	0	0	0	0	0	0		0	0	0	0	0	0		0	0	0	0	0	0	0	0	0	0	0
303	F	Italian	82001	Fractures and Complications of Orthopedic Prostheses	emergency department	orthopedics	orthopedics	rehabilitation setting - SAAPA Settimo	Lack of Documentation																							0	0	0	0	0	0		0	0	0	0	0	0	0	0	0	0	0
304	M	Italian	920	Intracranial Contusions & Traumas	emergency department	internal medicine	internal medicine	Supported Discharge Setting - SAAPA Settimo	anti lithogenic	1	0	0	0	0	0		0	0	0	0	0	0	0	0	0	0	0	0	0	0		0	0	0	0	0	0		0	0	0	0	0	0	0	0	0	0	0
304	M	Italian	920	Intracranial Contusions & Traumas	emergency department	internal medicine	internal medicine	Supported Discharge Setting - SAAPA Settimo	alpha blockers and 5-alpha reductase inhibitors	1	0	0	0	0	0		0	0	0	0	0	0	0	0	0	0	0	0	0	0		0	0	0	0	0	0		0	0	0	0	0	0	0	0	0	0	0
304	M	Italian	920	Intracranial Contusions & Traumas	emergency department	internal medicine	internal medicine	Supported Discharge Setting - SAAPA Settimo	bronchodilators	1	0	0	0	0	0		0	0	0	0	0	0	0	0	0	0	0	0	0	0		0	0	0	0	0	0		0	0	0	0	0	0	0	0	0	0	0
305	M	Italian	43311	Vertebral and Cerebral Vasculopathy and Infarct / Intracranial Haemorrhages	emergency department	neurology	neurology	rehabilitation setting - SAAPA Settimo		0	0	0	0	0	0		0	0	0	0	0	0	0	0	0	0	0	0	0	0		0	0	0	0	0	0		0	0	0	0	0	0	0	0	0	0	0
306	F	Italian	51881	Asthma & Respiratory Insufficiency	emergency department	geriatrics	geriatrics	Supported Discharge Setting - SAAPA Settimo		0	0	0	0	0	0		0	0	0	0	0	0	0	0	0	0	0	0	0	0		0	0	0	0	0	0		0	0	0	0	0	0	0	0	0	0	0
307	M	Italian	71515	Arthrosis & Cervical Spondylosis	Ward	orthopedics	orthopedics	rehabilitation setting - SAAPA Settimo	not evaluable discrepance																							0	0	0	0	0	0		0	0	0	0	0	0	0	0	0	0	0
308	M	Italian	58181	Nephrotic Syndrome, Other Genital-Urinary Pathologies, and Renal Insufficiency	emergency department	internal medicine	internal medicine	Long-stay Care - SAAPA Settimo		0	0	0	0	0	0		0	0	0	0	0	0	0	0	0	0	0	0	0	0		0	0	0	0	0	0		0	0	0	0	0	0	0	0	0	0	0
309	F	Italian	27651	Dehydration, Hot Effects, Hydroelectrolyte Imbalances	emergency department	internal medicine	internal medicine	Supported Discharge Setting - SAAPA Settimo		0	0	0	0	0	0		0	0	0	0	0	0	0	0	0	0	0	0	0	0		0	0	0	0	0	0		0	0	0	0	0	0	0	0	0	0	0
310	M	Italian	73342	Fractures and Complications of Orthopedic Prostheses	Ward	orthopedics	orthopedics	rehabilitation setting - SAAPA Settimo	not evaluable discrepance																							0	0	0	0	0	0		0	0	0	0	0	0	0	0	0	0	0
311	F	Italian	41020	Cardiovascular diseases	emergency department	internal medicine	internal medicine	Long-stay Care - SAAPA Settimo		0	0	0	0	0	0		0	0	0	0	0	0	0	0	0	0	0	0	0	0		0	0	0	0	0	0		0	0	0	0	0	0	0	0	0	0	0
312	F	Italian	82000	Fractures and Complications of Orthopedic Prostheses	emergency department	orthopedics	orthopedics	rehabilitation setting - SAAPA Settimo	Lack of Documentation																							0	0	0	0	0	0		0	0	0	0	0	0	0	0	0	0	0
313	M	Italian	82001	Fractures and Complications of Orthopedic Prostheses	emergency department	orthopedics	orthopedics	rehabilitation setting - SAAPA Settimo		0	0	0	0	0	0		0	0	0	0	0	0	0	0	0	0	0	0	0	0		0	0	0	0	0	0		0	0	0	0	0	0	0	0	0	0	0
314	F	Italian	82022	Fractures and Complications of Orthopedic Prostheses	emergency department	orthopedics	orthopedics	rehabilitation setting - SAAPA Settimo		0	0	0	0	0	0		0	0	0	0	0	0	0	0	0	0	0	0	0	0	Diuretics, ACE inhibitors and angiotensin receptor blockers	0	0	1	0	0	0		0	0	0	0	0	0	0	0	0	0	0
314	F	Italian	82022	Fractures and Complications of Orthopedic Prostheses	emergency department	orthopedics	orthopedics	rehabilitation setting - SAAPA Settimo		0	0	0	0	0	0		0	0	0	0	0	0	0	0	0	0	0	0	0	0	psychostimulant	0	0	1	0	0	0		0	0	0	0	0	0	0	0	0	0	0
315	M	Italian	41020	Cardiovascular diseases	emergency department	internal medicine	internal medicine	Long-stay Care - SAAPA Settimo		0	0	0	0	0	0		0	0	0	0	0	0	0	0	0	0	0	0	0	0		0	0	0	0	0	0		0	0	0	0	0	0	0	0	0	0	0
316	F	Italian	2811	Anemia	emergency department	neurology	neurology	rehabilitation setting - SAAPA Settimo		0	0	0	0	0	0		0	0	0	0	0	0	0	0	0	0	0	0	0	0		0	0	0	0	0	0		0	0	0	0	0	0	0	0	0	0	0
317	F	Italian	82020	Fractures and Complications of Orthopedic Prostheses	emergency department	orthopedics	orthopedics	Integrated home care - District 7	not evaluable discrepance																							0	0	0	0	0	0		0	0	0	0	0	0	0	0	0	0	0
318	M	Italian	431	Vertebral and Cerebral Vasculopathy and Infarct / Intracranial Haemorrhages	emergency department	neurology	neurology	rehabilitation setting - SAAPA Settimo		0	0	0	0	0	0		0	0	0	0	0	0	0	0	0	0	0	0	0	0		0	0	0	0	0	0		0	0	0	0	0	0	0	0	0	0	0
319	F	Italian	59010	Urinary Infections	emergency department	internal medicine	internal medicine	Long-stay Care - SAAPA Settimo		0	0	0	0	0	0		0	0	0	0	0	0	0	0	0	0	0	0	0	0		0	0	0	0	0	0		0	0	0	0	0	0	0	0	0	0	0
320	M	Italian	42823	Cardiovascular diseases	emergency department	internal medicine	internal medicine	Long-stay Care - SAAPA Settimo		0	0	0	0	0	0		0	0	0	0	0	0	0	0	0	0	0	0	0	0	Hyperuricemia reducer	1	1	1	1	1	1		0	0	0	0	0	0	0	0	0	0	0
321	F	Italian	6868	Infections of the Skin	emergency department	internal medicine	internal medicine	Supported Discharge Setting - Botticelli		0	0	0	0	0	0		0	0	0	0	0	0	0	0	0	0	0	0	0	0		0	0	0	0	0	0		0	0	0	0	0	0	0	0	0	0	0
322	F	Italian	82020	Fractures and Complications of Orthopedic Prostheses	emergency department	orthopedics	orthopedics	rehabilitation setting - Major	not evaluable discrepance																							0	0	0	0	0	0		0	0	0	0	0	0	0	0	0	0	0
323	F	Italian	42732	Cardiovascular diseases	emergency department	internal medicine	internal medicine	Supported Discharge Setting - Botticelli		0	0	0	0	0	0		0	0	0	0	0	0	0	0	0	0	0	0	0	0		0	0	0	0	0	0		0	0	0	0	0	0	0	0	0	0	0
324	M	Italian	4370	Vertebral and Cerebral Vasculopathy and Infarct / Intracranial Haemorrhages	emergency department	internal medicine	internal medicine	Supported Discharge Setting - Botticelli		0	0	0	0	0	0		0	0	0	0	0	0	0	0	0	0	0	0	0	0		0	0	0	0	0	0		0	0	0	0	0	0	0	0	0	0	0
325	M	Italian	4289	Cardiovascular diseases	emergency department	internal medicine	internal medicine	Supported Discharge Setting - Botticelli		0	0	0	0	0	0		0	0	0	0	0	0	0	0	0	0	0	0	0	0		0	0	0	0	0	0		0	0	0	0	0	0	0	0	0	0	0
326	F	Italian	27651	Dehydration, Hot Effects, Hydroelectrolyte Imbalances	emergency department	internal medicine	internal medicine	Supported Discharge Setting - SAAPA Settimo		0	0	0	0	0	0		0	0	0	0	0	0	0	0	0	0	0	0	0	0		0	0	0	0	0	0		0	0	0	0	0	0	0	0	0	0	0
327	F	Italian	82020	Fractures and Complications of Orthopedic Prostheses	emergency department	orthopedics	orthopedics	rehabilitation setting - SAAPA Settimo		0	0	0	0	0	0		0	0	0	0	0	0	0	0	0	0	0	0	0	0		0	0	0	0	0	0		0	0	0	0	0	0	0	0	0	0	0
328	M	Italian	34291	Hemiplegia / Hemiparesis	emergency department	internal medicine	internal medicine	rehabilitation setting - SAAPA Settimo	Proton Pump inhibitors	1	1	1	1	1	1		0	0	0	0	0	0	0	0	0	0	0	0	0	0		0	0	0	0	0	0		0	0	0	0	0	0	0	0	0	0	0
329	F	Italian	29041	Dementia & Delirium	emergency department	geriatrics	geriatrics	Long-stay Care - SAAPA Settimo		0	0	0	0	0	0		0	0	0	0	0	0	0	0	0	0	0	0	0	0		0	0	0	0	0	0		0	0	0	0	0	0	0	0	0	0	0
330	M	Italian	485	Respiratory tract infections	emergency department	internal medicine	internal medicine	Supported Discharge Setting - SAAPA Settimo		0	0	0	0	0	0		0	0	0	0	0	0	0	0	0	0	0	0	0	0		0	0	0	0	0	0		0	0	0	0	0	0	0	0	0	0	0
331	F	Italian	49121	Respiratory tract infections	emergency department	geriatrics	geriatrics	Long-stay Care - SAAPA Settimo		0	0	0	0	0	0		0	0	0	0	0	0	0	0	0	0	0	0	0	0		0	0	0	0	0	0		0	0	0	0	0	0	0	0	0	0	0
332	M	Italian	82121	Fractures and Complications of Orthopedic Prostheses	emergency department	orthopedics	orthopedics	Supported Discharge Setting - SAAPA Settimo		0	0	0	0	0	0		0	0	0	0	0	0	0	0	0	0	0	0	0	0		0	0	0	0	0	0		0	0	0	0	0	0	0	0	0	0	0
333	F	Italian	845	Gastrointestinal Infections	emergency department	geriatrics	geriatrics	Long-stay Care - SAAPA Settimo		0	0	0	0	0	0		0	0	0	0	0	0	0	0	0	0	0	0	0	0		0	0	0	0	0	0		0	0	0	0	0	0	0	0	0	0	0
334	F	Italian	20890	Linfo-Hematology Tumors	emergency department	internal medicine	internal medicine	Supported Discharge Setting - Botticelli		0	0	0	0	0	0		0	0	0	0	0	0	0	0	0	0	0	0	0	0		0	0	0	0	0	0		0	0	0	0	0	0	0	0	0	0	0
335	F	Italian	99642	Fractures and Complications of Orthopedic Prostheses	emergency department	orthopedics	orthopedics	rehabilitation setting - SAAPA Settimo		0	0	0	0	0	0		0	0	0	0	0	0	0	0	0	0	0	0	0	0		0	0	0	0	0	0		0	0	0	0	0	0	0	0	0	0	0
336	M	Italian	42731	Cardiovascular diseases	emergency department	internal medicine	internal medicine	Long-stay Care - SAAPA Settimo		0	0	0	0	0	0		0	0	0	0	0	0	0	0	0	0	0	0	0	0		0	0	0	0	0	0		0	0	0	0	0	0	0	0	0	0	0
337	F	Italian	82000	Fractures and Complications of Orthopedic Prostheses	emergency department	orthopedics	orthopedics	rehabilitation setting - SAAPA Settimo	Lack of Documentation																							0	0	0	0	0	0		0	0	0	0	0	0	0	0	0	0	0
338	M	Italian	43401	Vertebral and Cerebral Vasculopathy and Infarct / Intracranial Haemorrhages	emergency department	neurology	neurology	rehabilitation setting - SAAPA Settimo		0	0	0	0	0	0		0	0	0	0	0	0	0	0	0	0	0	0	0	0		0	0	0	0	0	0		0	0	0	0	0	0	0	0	0	0	0
339	M	Italian	485	Respiratory tract infections	emergency department	geriatrics	geriatrics	Supported Discharge Setting - Botticelli		0	0	0	0	0	0		0	0	0	0	0	0	0	0	0	0	0	0	0	0		0	0	0	0	0	0		0	0	0	0	0	0	0	0	0	0	0
340	M	Italian	51881	Asthma & Respiratory Insufficiency	emergency department	geriatrics	geriatrics	Supported Discharge Setting - Botticelli		0	0	0	0	0	0		0	0	0	0	0	0	0	0	0	0	0	0	0	0		0	0	0	0	0	0		0	0	0	0	0	0	0	0	0	0	0
341	M	Italian	71515	Arthrosis & Cervical Spondylosis	Ward	orthopedics	orthopedics	rehabilitation setting - SAAPA Settimo	not evaluable discrepance																							0	0	0	0	0	0		0	0	0	0	0	0	0	0	0	0	0
342	M	Italian	27651	Dehydration, Hot Effects, Hydroelectrolyte Imbalances	emergency department	internal medicine	internal medicine	Long-stay Care - SAAPA Settimo		0	0	0	0	0	0		0	0	0	0	0	0	0	0	0	0	0	0	0	0		0	0	0	0	0	0		0	0	0	0	0	0	0	0	0	0	0
343	M	Italian	1985	Solid Tumor	emergency department	internal medicine	internal medicine	Long-stay Care - SAAPA Settimo		0	0	0	0	0	0		0	0	0	0	0	0	0	0	0	0	0	0	0	0		0	0	0	0		0		0	0	0	0	0	0	0	0	0	0	0
344	M	Italian	42823	Cardiovascular diseases	emergency department	geriatrics	geriatrics	Long-stay Care - SAAPA Settimo	Lack of Documentation																							0	0	0	0	0	0		0	0	0	0	0	0	0	0	0	0	0
345	F	Italian	56211	Gastrointestinal Infections	emergency department	internal medicine	internal medicine	Long-stay Care - SAAPA Settimo		0	0	0	0	0	0		0	0	0	0	0	0	0	0	0	0	0	0	0	0		0	0	0	0	0	0		0	0	0	0	0	0	0	0	0	0	0
346	F	Italian	49121	Respiratory tract infections	emergency department	geriatrics	geriatrics	Long-stay Care - SAAPA Settimo		0	0	0	0	0	0		0	0	0	0	0	0	0	0	0	0	0	0	0	0		0	0	0	0	0	0		0	0	0	0	0	0	0	0	0	0	0
347	M	Italian	29041	Dementia & Delirium	emergency department	geriatrics	geriatrics	Supported Discharge Setting - Botticelli		0	0	0	0	0	0		0	0	0	0	0	0	0	0	0	0	0	0	0	0		0	0	0	0	0	0		0	0	0	0	0	0	0	0	0	0	0
348	F	Italian	949	Syphilis	emergency department	neurology	neurology	Supported Discharge Setting - Botticelli		0	0	0	0	0	0		0	0	0	0	0	0	0	0	0	0	0	0	0	0		0	0	0	0	0	0		0	0	0	0	0	0	0	0	0	0	0
349	F	Italian	43400	Vertebral and Cerebral Vasculopathy and Infarct / Intracranial Haemorrhages	emergency department	internal medicine	internal medicine	rehabilitation setting - SAAPA Settimo		0	0	0	0	0	0		0	0	0	0	0	0	0	0	0	0	0	0	0	0		0	0	0	0	0	0		0	0	0	0	0	0	0	0	0	0	0
350	F	Italian	3101	Depression & Other Mental Disorders	emergency department	internal medicine	internal medicine	Supported Discharge Setting - Botticelli		0	0	0	0	0	0		0	0	0	0	0	0	0	0	0	0	0	0	0	0		0	0	0	0	0	0		0	0	0	0	0	0	0	0	0	0	0
351	M	Italian	73342	Fractures and Complications of Orthopedic Prostheses	emergency department	orthopedics	orthopedics	rehabilitation setting - SAAPA Settimo		0	0	0	0	0	0		0	0	0	0	0	0	0	0	0	0	0	0	0	0		0	0	0	0	0	0		0	0	0	0	0	0	0	0	0	0	0
352	M	Italian	481	Respiratory tract infections	emergency department	neurology	neurology	rehabilitation setting - SAAPA Settimo		0	0	0	0	0	0		0	0	0	0	0	0	0	0	0	0	0	0	0	0		0	0	0	0	0	0		0	0	0	0	0	0	0	0	0	0	0
353	F	Italian	82100	Fractures and Complications of Orthopedic Prostheses	emergency department	internal medicine	internal medicine	Supported Discharge Setting - SAAPA Settimo		0	0	0	0	0	0	steroids	0	0	0	1	1	1	1	1	1	0	0	0	0	0		0	0	0	0	0	0		0	0	0	0	0	0	0	0	0	0	0
353	F	Italian	82100	Fractures and Complications of Orthopedic Prostheses	emergency department	internal medicine	internal medicine	Supported Discharge Setting - SAAPA Settimo		0	0	0	0	0	0	antimalarial	0	0	0	1	1	1	1	1	1	0	0	0	0	0		0	0	0	0	0	0		0	0	0	0	0	0	0	0	0	0	0
353	F	Italian	82100	Fractures and Complications of Orthopedic Prostheses	emergency department	internal medicine	internal medicine	Supported Discharge Setting - SAAPA Settimo		0	0	0	0	0	0	alpha blockers and 5-alpha reductase inhibitors	0	0	0	1	1	1	1	1	1	0	0	0	0	0		0	0	0	0	0	0		0	0	0	0	0	0	0	0	0	0	0
353	F	Italian	82100	Fractures and Complications of Orthopedic Prostheses	emergency department	internal medicine	internal medicine	Supported Discharge Setting - SAAPA Settimo		0	0	0	0	0	0	Hyperuricemia reducer	0	0	0	1	1	1	1	1	1	0	0	0	0	0		0	0	0	0	0	0		0	0	0	0	0	0	0	0	0	0	0
353	F	Italian	82100	Fractures and Complications of Orthopedic Prostheses	emergency department	internal medicine	internal medicine	Supported Discharge Setting - SAAPA Settimo		0	0	0	0	0	0	antihypertensive REC alpha	0	0	0	1	1	1	1	1	1	0	0	0	0	0		0	0	0	0	0	0		0	0	0	0	0	0	0	0	0	0	0
353	F	Italian	82100	Fractures and Complications of Orthopedic Prostheses	emergency department	internal medicine	internal medicine	Supported Discharge Setting - SAAPA Settimo		0	0	0	0	0	0	bronchodilators	0	0	0	1	1	1	1	1	1	0	0	0	0	0		0	0	0	0	0	0		0	0	0	0	0	0	0	0	0	0	0
353	F	Italian	82100	Fractures and Complications of Orthopedic Prostheses	emergency department	internal medicine	internal medicine	Supported Discharge Setting - SAAPA Settimo		0	0	0	0	0	0	bronchodilators	0	0	0	1	1	1	1	1	1	0	0	0	0	0		0	0	0	0	0	0		0	0	0	0	0	0	0	0	0	0	0
354	F	Italian	41519	Pulmonary embolism	emergency department	internal medicine	internal medicine	Supported Discharge Setting - Botticelli		0	0	0	0	0	0		0	0	0	0	0	0	0	0	0	0	0	0	0	0		0	0	0	0	0	0		0	0	0	0	0	0	0	0	0	0	0
355	F	Italian	82000	Fractures and Complications of Orthopedic Prostheses	emergency department	orthopedics	orthopedics	rehabilitation setting - SAAPA Settimo	Lack of Documentation																							0	0	0	0	0	0		0	0	0	0	0	0	0	0	0	0	0
356	M	Italian	82020	Cardiovascular diseases	emergency department	orthopedics	orthopedics	rehabilitation setting - SAAPA Settimo	Lack of Documentation																							0	0	0	0	0	0		0	0	0	0	0	0	0	0	0	0	0
357	F	Italian	5781	Gastrointestinal bleeding	emergency department	internal medicine	internal medicine	Supported Discharge Setting - Botticelli		0	0	0	0	0	0		0	0	0	0	0	0	0	0	0	0	0	0	0	0		0	0	0	0	0	0		0	0	0	0	0	0	0	0	0	0	0
358	M	Italian	43401	Vertebral and Cerebral Vasculopathy and Infarct / Intracranial Haemorrhages	emergency department	neurology	neurology	rehabilitation setting - SAAPA Settimo		0	0	0	0	0	0		0	0	0	0	0	0	0	0	0	0	0	0	0	0	hypoglycemic	1	1	1	1	1	1		0	0	0	0	0	0	0	0	0	0	0
359	M	Italian	7802	Syncope	emergency department	internal medicine	internal medicine	Supported Discharge Setting - Botticelli		0	0	0	0	0	0		0	0	0	0	0	0	0	0	0	0	0	0	0	0		0	0	0	0	0	0		0	0	0	0	0	0	0	0	0	0	0
360	F	Italian	51881	Asthma & Respiratory Insufficiency	emergency department	internal medicine	internal medicine	Long-stay Care - SAAPA Settimo		0	0	0	0	0	0		0	0	0	0	0	0	0	0	0	0	0	0	0	0		0	0	0	0	0	0		0	0	0	0	0	0	0	0	0	0	0
361	M	Italian	27651	Dehydration, Hot Effects, Hydroelectrolyte Imbalances	emergency department	internal medicine	internal medicine	Supported Discharge Setting - Botticelli		0	0	0	0	0	0	Beta-blocker	0	0	0	1	1	1	1	1	1	0	0	0	0	0		0	0	0	0	0	0		0	0	0	0	0	0	0	0	0	0	0
362	F	Italian	82020	Fractures and Complications of Orthopedic Prostheses	emergency department	orthopedics	orthopedics	Supported Discharge Setting - Botticelli		0	0	0	0	0	0		0	0	0	0	0	0	0	0	0	0	0	0	0	0		0	0	0	0	0	0		0	0	0	0	0	0	0	0	0	0	0
363	F	Italian	99642	Fractures and Complications of Orthopedic Prostheses	emergency department	orthopedics	orthopedics	rehabilitation setting - SAAPA Settimo	Lack of Documentation																							0	0	0	0	0	0		0	0	0	0	0	0	0	0	0	0	0
364	M	Italian	71515	Arthrosis & Cervical Spondylosis	Ward	orthopedics	orthopedics	rehabilitation setting - SAAPA Settimo	not evaluable discrepance																							0	0	0	0	0	0		0	0	0	0	0	0	0	0	0	0	0
365	M	Italian	3811	Septicemia	emergency department	internal medicine	internal medicine	rehabilitation setting - SAAPA Settimo		0	0	0	0	0	0		0	0	0	0	0	0	0	0	0	0	0	0	0	0		0	0	0	0	0	0		0	0	0	0	0	0	0	0	0	0	0
366	M	Italian	388	Septicemia	emergency department	geriatrics	geriatrics	Long-stay Care - SAAPA Settimo		0	0	0	0	0	0		0	0	0	0	0	0	0	0	0	0	0	0	0	0		0	0	0	0	0	0		0	0	0	0	0	0	0	0	0	0	0
[truncated: 47 more columns]

## Sheet: Foglio1
Gastrite & Ulcere Gasto-Duodenali	Gastritis and Gastroduodenal Ulcers
Demenza & Delirium	Dementia & Delirium
Malattie Cardiovascolari	Cardiovascular diseases
Tumore Solido	Solid Tumor
Infezioni Gastro-Intestinali	Gastrointestinal Infections
Setticemia	Septicemia
Vasculopatia Vertebro-Cerebrale ed Infarto/Emorragie Intracraniche	Vertebral and Cerebral Vasculopathy and Infarct / Intracranial Haemorrhages
Fratture e Complicazioni di Protesi Ortopediche	Fractures and Complications of Orthopedic Prostheses
Eritemi	rashes
Disidratazione, Effetti del Caldo, Squilibri Idro-elettrolitici	Dehydration, Hot Effects, Hydroelectrolyte Imbalances
Artrosi & Spondilosi Cervicale	Arthrosis & Cervical Spondylosis
Malattie Esofagee	Esofagee Diseases
Rabdomiolisi	Rhabdomyolysis
Anemia	Anemia
Snd nefrosica, altre Patologie Genito-Urinarie ed Insufficienza Renale	Nephrotic Syndrome, Other Genital-Urinary Pathologies, and Renal Insufficiency
Rottura AAD	Abdominal aortic rupture
Tumori Linfo-Ematologici	Linfo-Hematology Tumors
Depressione & Altri Disturbi Mentali	Depression & Other Mental Disorders
Infezioni Urinarie	Urinary Infections
Infezioni Tratto Respiratorio	Infezioni Tratto Respiratorio
Epatiti & Encefalopatie-Epatiche	Hepatitis & Hepatic Encephalopathy
Emiplegia/Emiparesi	Hemiplegia / Hemiparesis
Contusioni & Traumatismi Intracranici	Intracranial Contusions & Traumas
Asma & Insufficienza Respiratoria	Asthma & Respiratory Insufficiency
Gastrointestinal bleeding	Gastrointestinal bleeding
Embolia Polmonare	Pulmonary embolism
Ulcere da Decubito	Decubitus ulcers
Infezione Non Specificata	Unspecified Infection
Ascites	Ascitess
Occlusione Intestinale	Intestinal occlusion
Neuropatie	Neuropatie
Infezioni ORL	Respiratory tract infections
Versamento Pleurico	pleural effusion
Tiroidite	thyroiditis
Infezioni SNC	Central nervous system infections
Sincope	Syncope
Patologie Muscolari	Muscular Pathology
Diabete	Diabetes
Infezioni della Cute	Infections of the Skin
Sifilide	Syphilis
